# Supplementary material for: Crystal structure of 4-azido­methyl-6-tert-butyl-2H-chromen-2-one
Source: Acta Crystallogr E Crystallogr Commun. 2015 Mar 4;71(Pt 4):o218–9. doi: 10.1107/S205698901500290X (PMC4438804; doi:10.1107/S205698901500290X)
Supplement: Supplementary file 1 [file e-71-0o218-sup1.cif]

##############################################################################
#                                                                            #
# This CIF contains the data in a paper accepted for publication in          #
# Acta Crystallographica Section E. It conforms to the requirements of       #
# Notes for Authors for Acta Crystallographica Section E, and has been       #
# peer reviewed under the auspices of the IUCr Commission on Journals.       #
#                                                                            #
# Full details of the Crystallographic Information File format               #
# are given in the paper "The Crystallographic Information File (CIF):       #
# a New Standard Archive File for Crystallography" by S. R. Hall, F. H.      #
# Allen and I. D. Brown [Acta Cryst. (1991), A47, 655-685].                  #
#                                                                            #
# The current version of the core CIF dictionary is obtainable from          #
# ftp://ftp.iucr.org/pub/cif_core.dic.                                       #
#                                                                            #
# Software is freely available for graphical display of the structure(s)     #
# in this CIF. For information consult the CIF software page                 #
# http://www.iucr.org/resources/cif/software.                                #
#                                                                            #
# This file may be used for bona fide research purposes within the           #
# scientific community so long as proper attribution is given to the journal # 
# article from which it was obtained.                                        #
#                                                                            #
##############################################################################
data_global
_audit_creation_method     'PLATON <TABLE ACC> option'
_journal_date_recd_electronic     2015-02-06
_journal_date_accepted     2015-02-10
_journal_name_full     'Acta Crystallographica, Section E'
_journal_year     2015
_journal_volume     71
_journal_issue      4
_journal_page_first     o218
_journal_page_last     o219
_journal_paper_category     HO
_journal_paper_doi     10.1107/S205698901500290X
_journal_coeditor_code     HB7363
_publ_contact_author_name     'Dr M. Mahendra'
_publ_contact_author_address
;
Department of Studies in Physics,
University of Mysore,
Mysore 570 006,
Karnataka State,
India
;
_publ_contact_author_email     mahendra@physics.uni-mysore.ac.in
_publ_contact_author_fax     ?
_publ_contact_author_phone        .91E-306
_publ_section_title
;
Crystal structure of 4-azidomethyl-6-<i>tert</i>-butyl-2<i>H</i>-chromen-2-one
;
loop_
    _publ_author_name
    _publ_author_address
    'Nasseem El-Khatatneh'
;
Department of Studies in Physics
Manasagangotri
University of Mysore
Mysore 570 006
India
;
    'Chandra'
;Department of Studies in Physics
Manasagangotri
University of Mysore
Mysore 570 006
India
;
    'Shamala, D.'
; Department of Chemistry
Central College Campus
Bangalore University
Bangalore 560 001
India
;
    'Shivashankar, K.'
; Department of Chemistry
Central College Campus
Bangalore University
Bangalore 560 001
India
;
    'Mukhokosi Emma Panzi'
;
Department of Studies in Physics
Manasagangotri
University of Mysore
Mysore 570 006
India
;
    'Mahendra, M.'
;Department of Studies in Physics
Manasagangotri
University of Mysore
Mysore 570 006
India
;
_publ_section_synopsis     .
data_I
_database_code_depnum_ccdc_archive     'CCDC 1048730'
_chemical_name_systematic
;
4-Azidomethyl-6-<i>tert</i>-butyl-2<i>H</i>-chromen-2-one
;
_chemical_name_common     ?
_chemical_formula_moiety     'C14 H15 N3 O2'
_chemical_formula_sum     'C14 H15 N3 O2'
_chemical_formula_structural     ?
_chemical_formula_iupac     'C14 H15 N3 O2'
_chemical_formula_weight     257.29
_chemical_melting_point     ?
_symmetry_cell_setting     monoclinic
_symmetry_space_group_name_H-M     'P 21/c'
_symmetry_space_group_name_Hall     '-P 2ybc'
loop_
    _symmetry_equiv_pos_site_id
    _symmetry_equiv_pos_as_xyz
    1 x,y,z
    2 -x,1/2+y,1/2-z
    3 -x,-y,-z
    4 x,1/2-y,1/2+z
_cell_length_a     10.6816(7)
_cell_length_b     11.1416(8)
_cell_length_c     11.5409(8)
_cell_angle_alpha     90
_cell_angle_beta     100.674(4)
_cell_angle_gamma     90
_cell_volume     1349.72(16)
_cell_formula_units_Z     4
_cell_measurement_reflns_used     2165
_cell_measurement_theta_min     5.57
_cell_measurement_theta_max     64.51
_cell_measurement_temperature     293
_cell_special_details
;
;
_exptl_crystal_description     'block'
_exptl_crystal_colour     'pale yellow'
_exptl_crystal_size_max     0.30
_exptl_crystal_size_mid     0.25
_exptl_crystal_size_min     0.20
_exptl_crystal_size_rad     ?
_exptl_crystal_density_diffrn     1.266
_exptl_crystal_density_meas     ?
_exptl_crystal_density_method     'Not Measured'
_exptl_crystal_F_000     544
_exptl_absorpt_coefficient_mu     0.710
_exptl_absorpt_correction_type     none
_exptl_absorpt_process_details     ?
_exptl_absorpt_correction_T_min     ?
_exptl_absorpt_correction_T_max     ?
_exptl_special_details
;
;
_diffrn_ambient_temperature     293
_diffrn_radiation_type     'CuK\a'
_diffrn_radiation_wavelength     1.54178
_diffrn_radiation_source     'Bruker MicroStar microfocus rotating anode'
_diffrn_radiation_monochromator     'Helios multilayer optics'
_diffrn_measurement_device_type     'Bruker X8 Proteum'
_diffrn_measurement_method     '\f and \w scans'
_diffrn_detector_area_resol_mean     10.7
_diffrn_reflns_number     5911
_diffrn_reflns_av_R_equivalents     0.0373
_diffrn_reflns_av_sigmaI/netI     0.0498
_diffrn_reflns_theta_min     5.57
_diffrn_reflns_theta_max     64.51
_diffrn_reflns_theta_full     64.51
_diffrn_measured_fraction_theta_max     0.955
_diffrn_measured_fraction_theta_full     0.955
_diffrn_reflns_limit_h_min     -12
_diffrn_reflns_limit_h_max     12
_diffrn_reflns_limit_k_min     -12
_diffrn_reflns_limit_k_max     12
_diffrn_reflns_limit_l_min     -13
_diffrn_reflns_limit_l_max     13
_diffrn_reflns_reduction_process
;
;
_refine_special_details
;
Refinement on <i>F</i>^2^ for ALL reflections except those flagged by the user
for potential systematic errors. Weighted <i>R</i>-factors <i>wR</i> and all
goodnesses of fit <i>S</i> are based on <i>F</i>^2^, conventional
<i>R</i>-factors <i>R</i> are based on <i>F</i>, with <i>F</i> set to zero for
negative <i>F</i>^2^. The observed criterion of <i>F</i>^2^ > \s(<i>F</i>^2^)
is used only for calculating -<i>R</i>-factor-obs <i>etc</i>. and is not
relevant to the choice of reflections for refinement. <i>R</i>-factors based
on <i>F</i>^2^ are statistically about twice as large as those based on
<i>F</i>, and <i>R</i>-factors based on ALL data will be even larger.
;
_reflns_number_total     2165
_reflns_number_gt     1949
_reflns_threshold_expression     I>2\s(I)
_refine_ls_structure_factor_coef     Fsqd
_refine_ls_matrix_type     full
_refine_ls_R_factor_all     0.0490
_refine_ls_R_factor_gt     0.0454
_refine_ls_wR_factor_gt     0.1279
_refine_ls_wR_factor_ref     0.1321
_refine_ls_goodness_of_fit_ref     1.037
_refine_ls_restrained_S_all     1.037
_refine_ls_number_reflns     2165
_refine_ls_number_parameters     175
_refine_ls_number_restraints     0
_refine_ls_number_constraints     ?
_refine_ls_hydrogen_treatment     constr
_refine_ls_weighting_scheme     calc
_refine_ls_weighting_details
         'calc w=1/[\s^2^(Fo^2^)+(0.0667P)^2^+0.2532P] where P=(Fo^2^+2Fc^2^)/3'
_atom_sites_solution_hydrogens     geom
_atom_sites_solution_primary     direct
_atom_sites_solution_secondary     difmap
_refine_ls_shift/su_max     0.000
_refine_ls_shift/su_mean     0.000
_refine_diff_density_max     0.134
_refine_diff_density_min     -0.172
_refine_ls_extinction_method     'none'
_refine_ls_abs_structure_details     ?
_refine_ls_abs_structure_Flack     .
loop_
    _atom_type_symbol
    _atom_type_description
    _atom_type_scat_dispersion_real
    _atom_type_scat_dispersion_imag
    _atom_type_scat_source
    O O 0.0492 0.0322 'International Tables Vol C Tables 4.2.6.8 and 6.1.1.4'
    N N 0.0311 0.0180 'International Tables Vol C Tables 4.2.6.8 and 6.1.1.4'
    H H 0.0000 0.0000 'International Tables Vol C Tables 4.2.6.8 and 6.1.1.4'
    C C 0.0181 0.0091 'International Tables Vol C Tables 4.2.6.8 and 6.1.1.4'
_computing_data_collection
;
APEX2 (Bruker, 2009)
;
_computing_cell_refinement
;
SAINT (Bruker, 2009)
;
_computing_data_reduction
;
SAINT (Bruker, 2009)
;
_computing_structure_solution
;
SHELXS97 (Sheldrick, 2008)
;
_computing_structure_refinement
;
SHELXL97 (Sheldrick, 2008)
;
_computing_molecular_graphics
;
PLATON (Spek, 2009)
;
_computing_publication_material
;
SHELXL97 (Sheldrick, 2008)
;
loop_
    _atom_site_type_symbol
    _atom_site_label
    _atom_site_fract_x
    _atom_site_fract_y
    _atom_site_fract_z
    _atom_site_U_iso_or_equiv
    _atom_site_thermal_displace_type
    _atom_site_calc_flag
    _atom_site_refinement_flags
    _atom_site_occupancy
    O O1 0.59056(12) 0.02266(11) 0.31873(10) 0.0633(4) Uani . . 1.000
    O O2 0.43714(15) 0.00517(14) 0.16423(12) 0.0886(6) Uani . . 1.000
    N N1 0.32064(15) -0.31631(13) 0.42079(19) 0.0852(7) Uani . . 1.000
    N N2 0.29968(12) -0.42384(13) 0.41655(12) 0.0581(5) Uani . . 1.000
    N N3 0.26741(17) -0.51960(15) 0.40562(16) 0.0784(7) Uani . . 1.000
    C C1 0.79791(14) -0.09815(13) 0.63907(13) 0.0464(5) Uani . . 1.000
    C C2 0.68585(13) -0.15469(12) 0.58820(12) 0.0441(4) Uani . . 1.000
    C C3 0.61248(13) -0.11775(12) 0.48071(12) 0.0429(4) Uani . . 1.000
    C C4 0.49582(14) -0.17576(13) 0.42299(13) 0.0478(5) Uani . . 1.000
    C C5 0.43662(16) -0.13424(15) 0.31759(14) 0.0585(6) Uani . . 1.000
    C C6 0.48347(19) -0.03397(17) 0.26019(15) 0.0642(6) Uani . . 1.000
    C C7 0.65570(15) -0.01975(13) 0.42495(13) 0.0493(5) Uani . . 1.000
    C C8 0.76681(17) 0.03930(15) 0.47367(16) 0.0593(6) Uani . . 1.000
    C C9 0.83629(16) -0.00013(14) 0.57861(16) 0.0566(5) Uani . . 1.000
    C C10 0.88114(15) -0.14115(14) 0.75389(14) 0.0553(5) Uani . . 1.000
    C C11 0.9105(3) -0.0370(2) 0.8404(2) 0.0925(9) Uani . . 1.000
    C C12 1.0051(2) -0.1916(3) 0.7259(2) 0.0969(10) Uani . . 1.000
    C C13 0.8160(2) -0.2375(2) 0.81437(18) 0.0840(8) Uani . . 1.000
    C C14 0.44697(15) -0.27965(14) 0.48332(16) 0.0581(5) Uani . . 1.000
    H H2 0.65810 -0.21990 0.62690 0.0530 Uiso calc R 1.000
    H H5 0.36230 -0.17200 0.28040 0.0700 Uiso calc R 1.000
    H H8 0.79420 0.10520 0.43560 0.0710 Uiso calc R 1.000
    H H9 0.91130 0.03960 0.61060 0.0680 Uiso calc R 1.000
    H H11A 0.83230 -0.00230 0.85410 0.1390 Uiso calc R 1.000
    H H11B 0.95900 0.02280 0.80810 0.1390 Uiso calc R 1.000
    H H11C 0.95890 -0.06580 0.91360 0.1390 Uiso calc R 1.000
    H H12A 1.05700 -0.22160 0.79690 0.1450 Uiso calc R 1.000
    H H12B 1.05020 -0.12930 0.69340 0.1450 Uiso calc R 1.000
    H H12C 0.98610 -0.25570 0.66980 0.1450 Uiso calc R 1.000
    H H13A 0.73560 -0.20790 0.82820 0.1260 Uiso calc R 1.000
    H H13B 0.86890 -0.25830 0.88820 0.1260 Uiso calc R 1.000
    H H13C 0.80210 -0.30740 0.76490 0.1260 Uiso calc R 1.000
    H H14A 0.50560 -0.34650 0.48640 0.0700 Uiso calc R 1.000
    H H14B 0.44200 -0.25750 0.56360 0.0700 Uiso calc R 1.000
loop_
    _atom_site_aniso_label
    _atom_site_aniso_U_11
    _atom_site_aniso_U_22
    _atom_site_aniso_U_33
    _atom_site_aniso_U_12
    _atom_site_aniso_U_13
    _atom_site_aniso_U_23
    O1 0.0776(8) 0.0686(8) 0.0471(7) 0.0085(6) 0.0204(6) 0.0127(5)
    O2 0.1016(11) 0.1144(12) 0.0476(8) 0.0252(9) 0.0082(7) 0.0190(7)
    N1 0.0611(9) 0.0489(9) 0.1292(15) -0.0037(7) -0.0249(9) -0.0015(8)
    N2 0.0521(8) 0.0577(9) 0.0598(9) -0.0068(6) -0.0019(6) -0.0048(6)
    N3 0.0802(11) 0.0653(11) 0.0841(12) -0.0237(8) 0.0010(9) -0.0092(8)
    C1 0.0489(8) 0.0428(8) 0.0493(8) -0.0053(6) 0.0141(6) -0.0055(6)
    C2 0.0509(8) 0.0375(7) 0.0453(8) -0.0036(6) 0.0128(6) -0.0017(6)
    C3 0.0502(8) 0.0387(7) 0.0419(8) 0.0032(6) 0.0143(6) -0.0056(6)
    C4 0.0539(8) 0.0422(8) 0.0467(8) 0.0079(6) 0.0080(6) -0.0100(6)
    C5 0.0616(10) 0.0630(10) 0.0482(9) 0.0110(8) 0.0030(7) -0.0106(7)
    C6 0.0770(12) 0.0753(11) 0.0424(9) 0.0209(9) 0.0166(8) 0.0016(8)
    C7 0.0617(9) 0.0488(8) 0.0422(8) 0.0082(7) 0.0223(7) 0.0029(6)
    C8 0.0679(10) 0.0516(9) 0.0653(11) -0.0080(8) 0.0307(8) 0.0070(7)
    C9 0.0556(9) 0.0527(9) 0.0644(10) -0.0122(7) 0.0189(8) -0.0018(7)
    C10 0.0535(9) 0.0556(9) 0.0541(9) -0.0116(7) 0.0027(7) -0.0021(7)
    C11 0.1146(18) 0.0844(14) 0.0685(13) -0.0236(13) -0.0093(12) -0.0150(11)
    C12 0.0754(13) 0.1139(19) 0.0993(17) 0.0241(12) 0.0111(12) 0.0184(14)
    C13 0.0873(13) 0.0933(15) 0.0614(11) -0.0298(11) -0.0126(10) 0.0242(10)
    C14 0.0529(9) 0.0432(8) 0.0715(10) -0.0048(7) -0.0059(7) -0.0042(7)
_geom_special_details
;
Bond distances, angles <i>etc</i>. have been calculated using the rounded
fractional coordinates. All su's are estimated from the variances of the
(full) variance-covariance matrix. The cell e.s.d.'s are taken into account in
the estimation of distances, angles and torsion angles
;
loop_
    _geom_bond_atom_site_label_1
    _geom_bond_atom_site_label_2
    _geom_bond_site_symmetry_1
    _geom_bond_site_symmetry_2
    _geom_bond_distance
    _geom_bond_publ_flag
    O1 C6 . . 1.370(2) n
    O1 C7 . . 1.3763(19) n
    O2 C6 . . 1.208(2) n
    N1 N2 . . 1.218(2) n
    N1 C14 . . 1.466(2) n
    N2 N3 . . 1.121(2) n
    C1 C2 . . 1.384(2) no
    C1 C9 . . 1.398(2) no
    C1 C10 . . 1.530(2) no
    C2 C3 . . 1.4008(19) no
    C3 C4 . . 1.452(2) no
    C3 C7 . . 1.389(2) no
    C4 C5 . . 1.345(2) no
    C4 C14 . . 1.494(2) no
    C5 C6 . . 1.435(3) no
    C7 C8 . . 1.382(2) no
    C8 C9 . . 1.370(3) no
    C10 C11 . . 1.525(3) no
    C10 C12 . . 1.527(3) no
    C10 C13 . . 1.518(3) no
    C2 H2 . . 0.9300 no
    C5 H5 . . 0.9300 no
    C8 H8 . . 0.9300 no
    C9 H9 . . 0.9300 no
    C11 H11A . . 0.9600 no
    C11 H11B . . 0.9600 no
    C11 H11C . . 0.9600 no
    C12 H12A . . 0.9600 no
    C12 H12B . . 0.9600 no
    C12 H12C . . 0.9600 no
    C13 H13A . . 0.9600 no
    C13 H13B . . 0.9600 no
    C13 H13C . . 0.9600 no
    C14 H14A . . 0.9700 no
    C14 H14B . . 0.9700 no
loop_
    _geom_angle_atom_site_label_1
    _geom_angle_atom_site_label_2
    _geom_angle_atom_site_label_3
    _geom_angle_site_symmetry_1
    _geom_angle_site_symmetry_2
    _geom_angle_site_symmetry_3
    _geom_angle
    _geom_angle_publ_flag
    C6 O1 C7 . . . 121.29(13) n
    N2 N1 C14 . . . 116.07(15) n
    N1 N2 N3 . . . 172.26(18) n
    C2 C1 C9 . . . 117.04(14) no
    C2 C1 C10 . . . 122.92(13) no
    C9 C1 C10 . . . 120.01(14) no
    C1 C2 C3 . . . 122.70(13) no
    C2 C3 C4 . . . 124.58(13) no
    C2 C3 C7 . . . 117.50(13) no
    C4 C3 C7 . . . 117.91(13) no
    C3 C4 C5 . . . 118.81(14) no
    C3 C4 C14 . . . 118.39(13) no
    C5 C4 C14 . . . 122.81(15) no
    C4 C5 C6 . . . 122.65(16) no
    O1 C6 O2 . . . 116.67(17) n
    O1 C6 C5 . . . 117.49(15) n
    O2 C6 C5 . . . 125.85(18) n
    O1 C7 C3 . . . 121.73(14) n
    O1 C7 C8 . . . 116.95(14) n
    C3 C7 C8 . . . 121.31(14) no
    C7 C8 C9 . . . 119.38(15) no
    C1 C9 C8 . . . 122.06(16) no
    C1 C10 C11 . . . 110.18(14) no
    C1 C10 C12 . . . 108.64(14) no
    C1 C10 C13 . . . 112.18(14) no
    C11 C10 C12 . . . 109.72(19) no
    C11 C10 C13 . . . 107.06(16) no
    C12 C10 C13 . . . 109.04(17) no
    N1 C14 C4 . . . 110.84(14) n
    C1 C2 H2 . . . 119.00 no
    C3 C2 H2 . . . 119.00 no
    C4 C5 H5 . . . 119.00 no
    C6 C5 H5 . . . 119.00 no
    C7 C8 H8 . . . 120.00 no
    C9 C8 H8 . . . 120.00 no
    C1 C9 H9 . . . 119.00 no
    C8 C9 H9 . . . 119.00 no
    C10 C11 H11A . . . 110.00 no
    C10 C11 H11B . . . 110.00 no
    C10 C11 H11C . . . 109.00 no
    H11A C11 H11B . . . 109.00 no
    H11A C11 H11C . . . 109.00 no
    H11B C11 H11C . . . 109.00 no
    C10 C12 H12A . . . 109.00 no
    C10 C12 H12B . . . 110.00 no
    C10 C12 H12C . . . 109.00 no
    H12A C12 H12B . . . 109.00 no
    H12A C12 H12C . . . 109.00 no
    H12B C12 H12C . . . 109.00 no
    C10 C13 H13A . . . 109.00 no
    C10 C13 H13B . . . 110.00 no
    C10 C13 H13C . . . 109.00 no
    H13A C13 H13B . . . 109.00 no
    H13A C13 H13C . . . 109.00 no
    H13B C13 H13C . . . 109.00 no
    N1 C14 H14A . . . 109.00 no
    N1 C14 H14B . . . 109.00 no
    C4 C14 H14A . . . 109.00 no
    C4 C14 H14B . . . 109.00 no
    H14A C14 H14B . . . 108.00 no
loop_
    _geom_torsion_atom_site_label_1
    _geom_torsion_atom_site_label_2
    _geom_torsion_atom_site_label_3
    _geom_torsion_atom_site_label_4
    _geom_torsion_site_symmetry_1
    _geom_torsion_site_symmetry_2
    _geom_torsion_site_symmetry_3
    _geom_torsion_site_symmetry_4
    _geom_torsion
    _geom_torsion_publ_flag
    C7 O1 C6 O2 . . . . -175.54(16) no
    C7 O1 C6 C5 . . . . 4.2(2) no
    C6 O1 C7 C3 . . . . -3.5(2) no
    C6 O1 C7 C8 . . . . 176.23(16) no
    N2 N1 C14 C4 . . . . 142.33(17) no
    C10 C1 C2 C3 . . . . -177.49(14) no
    C2 C1 C9 C8 . . . . 0.1(2) no
    C10 C1 C9 C8 . . . . 177.99(15) no
    C2 C1 C10 C11 . . . . -128.80(18) no
    C2 C1 C10 C12 . . . . 110.99(19) no
    C2 C1 C10 C13 . . . . -9.6(2) no
    C9 C1 C2 C3 . . . . 0.3(2) no
    C9 C1 C10 C12 . . . . -66.8(2) no
    C9 C1 C10 C13 . . . . 172.62(15) no
    C9 C1 C10 C11 . . . . 53.5(2) no
    C1 C2 C3 C4 . . . . 178.72(14) no
    C1 C2 C3 C7 . . . . -0.3(2) no
    C2 C3 C4 C5 . . . . -177.54(15) no
    C2 C3 C4 C14 . . . . 2.2(2) no
    C7 C3 C4 C14 . . . . -178.75(14) no
    C2 C3 C7 O1 . . . . 179.59(13) no
    C2 C3 C7 C8 . . . . -0.1(2) no
    C4 C3 C7 O1 . . . . 0.5(2) no
    C4 C3 C7 C8 . . . . -179.21(15) no
    C7 C3 C4 C5 . . . . 1.5(2) no
    C3 C4 C5 C6 . . . . -0.6(2) no
    C14 C4 C5 C6 . . . . 179.65(16) no
    C5 C4 C14 N1 . . . . -7.9(2) no
    C3 C4 C14 N1 . . . . 172.35(14) no
    C4 C5 C6 O1 . . . . -2.2(3) no
    C4 C5 C6 O2 . . . . 177.53(19) no
    C3 C7 C8 C9 . . . . 0.5(2) no
    O1 C7 C8 C9 . . . . -179.18(15) no
    C7 C8 C9 C1 . . . . -0.5(3) no
loop_
    _geom_hbond_atom_site_label_D
    _geom_hbond_atom_site_label_H
    _geom_hbond_atom_site_label_A
    _geom_hbond_site_symmetry_A
    _geom_hbond_distance_DH
    _geom_hbond_distance_HA
    _geom_hbond_distance_DA
    _geom_hbond_angle_DHA
    _geom_hbond_publ_flag
    C14 H14A O2 2_645 0.97 2.55 3.311(2) 135 yes
