# Supplementary material for: Crystal structure of 4-azido­methyl-6-tert-butyl-2H-chromen-2-one
Source: Acta Crystallogr E Crystallogr Commun. 2015 Mar 4;71(Pt 4):o218–9. doi: 10.1107/S205698901500290X (PMC4438804; doi:10.1107/S205698901500290X)
Supplement: Supplementary file 2 [file e-71-0o218-Isup2.hkl]

# 
# h,k,l, Fc-squared, Fo-squared, sigma(Fo-squared) and status flag 
# 
data_I
_shelx_title ' 2014_november_mahendra_s5_0m in P2(1)/c' 
_shelx_refln_list_code          4 
_shelx_F_calc_maximum       77.96 
_exptl_crystal_F_000       544.00 
_reflns_d_resolution_high  0.8540 
 
loop_ 
 _symmetry_equiv_pos_as_xyz 
 'x, y, z' 
 '-x, y+1/2, -z+1/2' 
 '-x, -y, -z' 
 'x, -y-1/2, z-1/2' 
 
_cell_length_a    10.6816 
_cell_length_b    11.1416 
_cell_length_c    11.5409 
_cell_angle_alpha  90.000 
_cell_angle_beta  100.674 
_cell_angle_gamma  90.000 
 
_shelx_F_squared_multiplier     1.000 
 
loop_ 
 _refln_index_h 
 _refln_index_k 
 _refln_index_l 
 _refln_F_squared_calc 
 _refln_F_squared_meas 
 _refln_F_squared_sigma 
 _refln_observed_status 
   2   0   0        9.55       12.73      0.97 o 
   3   0   0      166.27      146.48      8.96 o 
   4   0   0      102.69       74.84      4.89 o 
   5   0   0        9.49        5.45      0.92 o 
   6   0   0      110.24      114.47      4.86 o 
   7   0   0      188.40      166.56      5.97 o 
   8   0   0      150.61      138.94      5.93 o 
   9   0   0       55.70       53.22      2.65 o 
  10   0   0       84.16       88.89      5.60 o 
  11   0   0        9.21        9.57      0.92 o 
  12   0   0        2.30        2.65      0.61 o 
   1   1   0      700.47      659.91     27.52 o 
   2   1   0     3762.55     3478.42    204.21 o 
   3   1   0      312.93      244.30     28.77 o 
   4   1   0        0.06        0.41      0.20 o 
   5   1   0      901.46      839.02     35.26 o 
   6   1   0      325.38      308.64      8.32 o 
   7   1   0      133.22      137.40      3.89 o 
   8   1   0        1.80        3.32      0.32 o 
   9   1   0        3.09        3.07      0.39 o 
  10   1   0        9.84       10.48      0.64 o 
  11   1   0       26.33       20.99      1.12 o 
  12   1   0        0.10        0.02      0.25 o 
   1   2   0      957.89      998.02     41.54 o 
   2   2   0      755.19      753.61     31.50 o 
   3   2   0      112.85      108.35      4.81 o 
   4   2   0       89.87       99.23      7.56 o 
   5   2   0       20.30       38.88      2.14 o 
   6   2   0      697.15      679.09     16.41 o 
   7   2   0        1.02        0.16      0.17 o 
   8   2   0        6.71        9.27      0.93 o 
   9   2   0       44.55       41.65      1.67 o 
  10   2   0        5.92        6.63      0.70 o 
  11   2   0        1.13        0.79      0.25 o 
   1   3   0        2.12        0.33      0.17 o 
   3   3   0      546.78      547.77     23.09 o 
   4   3   0       18.46       12.02      1.43 o 
   5   3   0       24.75       32.05      1.19 o 
   6   3   0        7.78        9.68      0.47 o 
   7   3   0        7.39        7.28      0.45 o 
   8   3   0       46.96       49.44      1.92 o 
   9   3   0        5.45        5.41      0.69 o 
  10   3   0        0.05        0.12      0.24 o 
  11   3   0        1.92        1.64      0.42 o 
   0   4   0     3342.30     3327.72    195.66 o 
   1   4   0      132.10      121.27      5.38 o 
   2   4   0       40.04       52.83      9.42 o 
   3   4   0      361.50      343.24     14.72 o 
   4   4   0       53.49       74.04      3.67 o 
   5   4   0      129.71      133.51      3.75 o 
   6   4   0       20.37       23.41      1.40 o 
   7   4   0       27.60       25.44      1.68 o 
   8   4   0        6.08        5.86      1.15 o 
   9   4   0        2.37        3.24      0.44 o 
  10   4   0       88.38      100.24      4.46 o 
  11   4   0       17.39       18.41      1.04 o 
   1   5   0      121.59      146.74      6.51 o 
   2   5   0      210.53      202.96      8.93 o 
   3   5   0       10.21       11.72      0.85 o 
   4   5   0       20.69       20.67      0.87 o 
   5   5   0       11.06       14.58      0.55 o 
   6   5   0       47.92       51.37      1.47 o 
   7   5   0       48.40       46.30      2.55 o 
   8   5   0        0.27        0.07      0.38 o 
   9   5   0        2.77        2.86      0.66 o 
  10   5   0       10.42       10.01      0.75 o 
  11   5   0       30.38       27.46      1.38 o 
   0   6   0     2372.45     2335.65    131.69 o 
   1   6   0      564.11      571.68     17.00 o 
   2   6   0      179.41      168.18      5.20 o 
   3   6   0       10.90       11.39      0.40 o 
   4   6   0       13.45        9.04      0.40 o 
   5   6   0      148.36      145.52      3.74 o 
   6   6   0       41.94       48.68      1.80 o 
   7   6   0       10.35        9.98      0.73 o 
   8   6   0       24.66       25.66      1.86 o 
   9   6   0        3.12        3.70      0.45 o 
  10   6   0        1.00        0.97      0.28 o 
   1   7   0      198.85      216.24      9.18 o 
   2   7   0       12.60       13.65      0.65 o 
   3   7   0        1.36        1.78      0.80 o 
   4   7   0      271.61      257.81      7.73 o 
   5   7   0       10.30       13.16      1.04 o 
   6   7   0      203.50      208.81      6.31 o 
   7   7   0        0.01        0.47      0.23 o 
   8   7   0        0.02       -0.10      0.38 o 
   9   7   0        1.41        0.74      0.28 o 
  10   7   0        0.42        0.46      0.41 o 
   0   8   0      202.64      222.95     13.44 o 
   1   8   0       14.23       17.88      1.15 o 
   2   8   0        0.35        1.15      0.73 o 
   3   8   0      195.67      179.08      6.29 o 
   4   8   0      278.97      285.57     12.11 o 
   5   8   0      253.21      252.26      8.78 o 
   6   8   0       56.96       50.27      1.97 o 
   7   8   0       31.69       35.14      1.80 o 
   8   8   0        0.39        0.25      0.46 o 
   9   8   0        1.42        1.83      0.56 o 
   1   9   0      183.08      184.31      6.50 o 
   2   9   0        5.96        5.80      0.96 o 
   3   9   0        4.56        4.05      0.47 o 
   4   9   0      396.84      393.94     16.65 o 
   5   9   0      110.26      108.97      4.84 o 
   6   9   0      114.55      121.12      7.54 o 
   7   9   0       14.98       17.03      1.73 o 
   8   9   0        0.15        1.27      0.56 o 
   0  10   0       10.11        8.60      2.27 o 
   1  10   0        2.86        3.48      0.45 o 
   2  10   0        3.94        4.65      0.50 o 
   3  10   0        2.96        3.37      0.76 o 
   4  10   0        0.68        0.65      0.34 o 
   5  10   0       67.54       66.90      3.10 o 
   6  10   0        8.81        8.30      0.97 o 
   7  10   0        0.03        0.66      0.46 o 
   1  11   0        9.51       10.67      0.59 o 
   2  11   0        3.56        5.12      0.93 o 
   3  11   0        2.83        3.67      0.50 o 
   4  11   0       10.21       10.62      0.79 o 
   5  11   0        7.95        7.54      0.87 o 
   0  12   0        0.35        0.41      0.29 o 
   1  12   0        2.20        1.95      0.26 o 
   2  12   0       23.82       27.16      1.16 o 
   3  12   0        0.00       -0.22      0.22 o 
   4  12   0        3.26        3.01      0.38 o 
 -12   1   1        2.74        2.82      0.31 o 
 -11   1   1       21.29       21.43      1.12 o 
 -10   1   1        0.01        0.13      0.25 o 
  -9   1   1        0.61        0.61      0.24 o 
  -8   1   1      302.52      309.85      7.74 o 
  -7   1   1      779.59      768.34     18.61 o 
  -6   1   1      569.06      580.79     15.42 o 
  -5   1   1      798.40      747.70     31.45 o 
  -4   1   1       64.73       59.78      3.33 o 
  -3   1   1     3617.60     2762.47    236.52 o 
  -2   1   1     3818.85     3653.30    214.45 o 
  -1   1   1      730.40      696.30     33.76 o 
   0   1   1     1909.46     1995.22    117.20 o 
   1   1   1       14.27       10.79      0.76 o 
   2   1   1     1815.06     1598.29     66.40 o 
   3   1   1      288.81      281.67     11.99 o 
   4   1   1     2355.62     2103.74    159.87 o 
   5   1   1     1577.90     1494.76     62.50 o 
   6   1   1        0.57        1.53      0.17 o 
   7   1   1       39.30       36.45      1.02 o 
   8   1   1       22.40       26.36      0.93 o 
   9   1   1        0.10        0.03      0.20 o 
  10   1   1        0.05       -0.02      0.28 o 
  11   1   1        3.51        3.76      0.40 o 
 -12   2   1       32.45       31.07      1.77 o 
 -11   2   1       10.33       12.47      0.70 o 
 -10   2   1       68.88       74.21      3.40 o 
  -9   2   1        1.06        1.45      0.26 o 
  -8   2   1        1.21        2.12      0.27 o 
  -7   2   1      196.28      208.53      5.76 o 
  -6   2   1        9.55       12.00      0.51 o 
  -5   2   1      594.16      585.65     24.79 o 
  -4   2   1      190.64      174.57     26.17 o 
  -3   2   1      260.40      224.66     36.10 o 
   0   2   1     3073.52     3011.80    176.92 o 
   1   2   1      104.95      111.04      4.82 o 
   2   2   1      226.23      219.37      9.38 o 
   3   2   1      602.44      540.57     38.62 o 
   4   2   1      796.87      739.60     43.68 o 
   5   2   1      272.27      320.37      9.68 o 
   6   2   1       67.88       64.30      1.61 o 
   7   2   1       46.65       39.47      1.08 o 
   8   2   1       11.39       12.88      0.69 o 
   9   2   1      178.96      185.77      6.54 o 
  10   2   1       27.63       29.96      1.27 o 
  11   2   1       39.66       38.20      1.32 o 
 -12   3   1        8.74        5.40      0.76 o 
 -11   3   1        3.23        3.28      0.35 o 
 -10   3   1        9.66       10.29      0.67 o 
  -9   3   1        9.96        8.43      0.79 o 
  -8   3   1       11.48       12.61      1.09 o 
  -7   3   1      196.07      198.59      6.21 o 
  -6   3   1       63.93       62.38      2.14 o 
  -5   3   1       51.36       43.02      2.54 o 
  -4   3   1      300.55      323.80     13.90 o 
  -3   3   1       53.51       58.51      2.81 o 
  -2   3   1     2064.44     2170.22     90.24 o 
  -1   3   1     1440.10     1520.36     63.27 o 
   0   3   1       57.28       68.52      3.11 o 
   1   3   1      191.05      191.32      8.20 o 
   2   3   1        6.17        3.40      0.41 o 
   3   3   1       57.77       59.05      3.61 o 
   4   3   1      223.74      200.68      8.85 o 
   5   3   1      165.49      171.24      3.96 o 
   6   3   1       84.28       92.70      2.24 o 
   7   3   1       75.72       74.30      1.89 o 
   8   3   1       44.67       45.50      3.08 o 
   9   3   1       78.85       68.94      2.59 o 
  10   3   1      122.71      114.56      3.57 o 
  11   3   1        0.18        0.14      0.24 o 
 -11   4   1        2.75        2.62      0.37 o 
 -10   4   1        7.25       10.60      0.84 o 
  -9   4   1       18.26       14.58      1.77 o 
  -8   4   1        0.32        0.11      0.21 o 
  -7   4   1       11.42        9.70      0.53 o 
  -6   4   1       45.24       41.82      1.36 o 
  -5   4   1       11.64       14.11      0.71 o 
  -4   4   1      133.40      138.11      6.28 o 
  -3   4   1      375.93      389.22     16.58 o 
  -2   4   1       16.29       21.92      1.26 o 
  -1   4   1      992.61     1006.81     42.14 o 
   0   4   1       32.54       23.42      2.04 o 
   1   4   1       96.03      117.84     10.87 o 
   2   4   1       79.88       81.36      3.82 o 
   3   4   1      174.98      206.30      9.09 o 
   4   4   1        7.22        3.46      0.88 o 
   5   4   1      217.60      218.22      5.44 o 
   6   4   1      348.17      348.79      8.59 o 
   7   4   1        2.83        3.05      0.28 o 
   8   4   1       36.98       35.96      2.75 o 
   9   4   1       22.76       22.05      2.77 o 
  10   4   1       17.81       20.09      1.15 o 
  11   4   1       22.76       25.34      1.29 o 
 -11   5   1       10.26       10.03      1.32 o 
 -10   5   1       19.31       23.13      1.27 o 
  -9   5   1       29.16       22.62      1.25 o 
  -8   5   1        6.09        4.28      0.50 o 
  -7   5   1       18.84       18.82      0.78 o 
  -6   5   1      404.54      377.72     10.21 o 
  -5   5   1       78.36       76.81      2.60 o 
  -4   5   1        3.21        1.95      0.19 o 
  -3   5   1       11.23        8.80      1.40 o 
  -2   5   1       53.78       44.26      2.29 o 
  -1   5   1      426.30      488.10     29.22 o 
   0   5   1      193.56      206.83      8.98 o 
   1   5   1        2.11        1.07      0.56 o 
   2   5   1       63.51       66.61      3.28 o 
   3   5   1        9.43        7.50      0.44 o 
   4   5   1        0.14        0.09      0.19 o 
   5   5   1       93.57       96.17      2.52 o 
   6   5   1       72.67       75.21      2.64 o 
   7   5   1        0.49        1.85      0.31 o 
   8   5   1       24.47       21.19      3.41 o 
   9   5   1       20.40       24.78      1.35 o 
  10   5   1       10.33       11.38      0.77 o 
  11   5   1        4.60        4.13      0.89 o 
 -10   6   1        8.39       10.68      0.73 o 
  -9   6   1       10.46       13.00      0.86 o 
  -8   6   1       68.14       75.22      3.44 o 
  -7   6   1      313.02      306.14     10.58 o 
  -6   6   1      361.03      346.82     12.57 o 
  -5   6   1       63.67       69.42      2.29 o 
  -4   6   1        1.87        2.04      0.18 o 
  -3   6   1      308.07      294.18      6.73 o 
  -2   6   1        4.71        5.25      0.39 o 
  -1   6   1      336.99      341.41     10.34 o 
   0   6   1       86.58       68.50      2.60 o 
   1   6   1       93.83       90.02      3.34 o 
   2   6   1      282.95      267.05      8.04 o 
   3   6   1       12.31       14.39      0.56 o 
   4   6   1       37.35       37.30      1.26 o 
   5   6   1      275.87      284.89      7.74 o 
   6   6   1        6.43        5.80      0.41 o 
   7   6   1       31.48       30.70      1.30 o 
   8   6   1        5.92        6.62      1.78 o 
   9   6   1        3.05        3.22      0.43 o 
  10   6   1       12.73       13.10      0.82 o 
 -10   7   1        4.13        4.89      0.76 o 
  -9   7   1        2.51        1.88      0.56 o 
  -8   7   1      114.14      124.16      5.45 o 
  -7   7   1       10.73       10.60      0.65 o 
  -6   7   1      459.98      451.00     15.49 o 
  -5   7   1        1.78        2.45      0.30 o 
  -4   7   1       78.27       72.95      2.10 o 
  -3   7   1        4.11        5.43      0.46 o 
  -2   7   1        8.41       11.26      0.65 o 
  -1   7   1      408.34      408.45     14.12 o 
   0   7   1      751.51      754.99     31.50 o 
   1   7   1       34.03       31.24      1.37 o 
   2   7   1        0.88        0.80      0.35 o 
   3   7   1      235.73      226.94      6.94 o 
   4   7   1       46.79       45.58      1.43 o 
   5   7   1       53.78       48.02      1.51 o 
   6   7   1       24.27       22.54      0.88 o 
   7   7   1       51.79       51.01      1.98 o 
   8   7   1       52.46       53.40      2.50 o 
   9   7   1        1.14        0.98      0.30 o 
  10   7   1       13.19       12.32      1.12 o 
  -9   8   1        8.05       10.03      1.07 o 
  -8   8   1        0.01        0.66      0.51 o 
  -7   8   1       82.28       86.67      3.92 o 
  -6   8   1       33.22       37.16      1.89 o 
  -5   8   1      269.66      271.70     11.56 o 
  -4   8   1        0.54        0.90      0.24 o 
  -3   8   1       12.55       13.58      0.70 o 
  -2   8   1       11.69        9.78      0.70 o 
  -1   8   1       40.78       36.96      1.82 o 
   0   8   1       16.80       21.57      1.27 o 
   1   8   1      263.40      275.85      9.56 o 
   2   8   1       16.24       14.66      0.72 o 
   3   8   1       37.77       42.54      2.07 o 
   4   8   1      569.20      575.24     19.68 o 
   5   8   1      122.71      125.90      4.54 o 
   6   8   1       55.75       55.28      2.15 o 
   7   8   1        0.00       -0.41      0.41 o 
   8   8   1        4.47        5.75      0.81 o 
   9   8   1        2.10        1.93      0.56 o 
  -8   9   1        5.08        3.82      0.71 o 
  -7   9   1       17.73       21.13      1.68 o 
  -6   9   1        2.23        2.55      0.56 o 
  -5   9   1       51.19       48.30      2.72 o 
  -4   9   1       42.88       26.07      1.99 o 
  -3   9   1       80.68       86.49      3.17 o 
  -2   9   1       91.00       91.89      4.10 o 
  -1   9   1        8.59       11.74      0.83 o 
   0   9   1        0.36        0.70      0.24 o 
   1   9   1       83.13       80.34      5.12 o 
   2   9   1        7.02        6.46      0.51 o 
   3   9   1       10.97        9.14      0.94 o 
   4   9   1      300.62      339.80     14.42 o 
   5   9   1        9.77        9.75      0.79 o 
   6   9   1       40.19       43.19      1.72 o 
   7   9   1        6.81        6.42      0.87 o 
   8   9   1        0.00        0.10      0.51 o 
  -7  10   1        3.17        4.73      0.71 o 
  -6  10   1        0.64        0.25      0.41 o 
  -5  10   1        0.38        0.51      0.41 o 
  -4  10   1       87.43       86.89      3.92 o 
  -3  10   1       13.06       12.77      1.35 o 
  -2  10   1        0.84        1.18      0.28 o 
  -1  10   1       18.24       17.48      0.76 o 
   0  10   1        3.10        3.04      0.36 o 
   1  10   1       98.13       63.97      3.54 o 
   2  10   1       40.20       38.68      2.16 o 
   3  10   1      292.43      311.73     13.25 o 
   4  10   1        3.34        4.11      0.84 o 
   5  10   1       26.30       29.25      1.53 o 
   6  10   1       34.31       36.23      1.78 o 
  -6  11   1        0.24        0.31      0.36 o 
  -5  11   1        1.82        2.04      0.51 o 
  -4  11   1       18.44       17.68      1.43 o 
  -3  11   1       37.84       36.69      1.29 o 
  -2  11   1       24.08       25.89      0.99 o 
  -1  11   1       12.61       15.13      0.69 o 
   0  11   1        0.66        1.00      0.24 o 
   1  11   1        4.74        4.83      0.46 o 
   2  11   1       54.15       57.47      2.72 o 
   3  11   1      157.38      172.59      7.49 o 
   4  11   1        8.59       11.19      0.84 o 
   5  11   1        0.11       -0.13      0.36 o 
  -4  12   1        0.19        0.14      0.27 o 
  -3  12   1        0.01        0.02      0.24 o 
  -2  12   1        1.04        1.56      0.26 o 
  -1  12   1        0.16        0.06      0.20 o 
   0  12   1        1.33        1.78      0.26 o 
   1  12   1        0.35        0.72      0.22 o 
   2  12   1        0.55        0.97      0.26 o 
   3  12   1        0.68        1.16      0.29 o 
   4  12   1        1.00        0.58      0.34 o 
 -12   0   2        5.08        6.72      0.92 o 
 -11   0   2       37.12       40.11      2.44 o 
 -10   0   2       13.80       14.45      0.93 o 
  -9   0   2        0.99        2.12      0.39 o 
  -8   0   2       28.40       29.65      1.36 o 
  -7   0   2     1032.15     1063.82     36.34 o 
  -6   0   2      958.83      873.63     29.76 o 
  -5   0   2      127.43      125.70      7.99 o 
  -4   0   2      729.50      630.10     37.42 o 
   0   0   2        6.06       12.98      1.02 o 
   1   0   2      120.06      159.46      9.78 o 
   3   0   2     1194.99     1310.85     77.44 o 
   4   0   2     1583.54     1602.69     94.75 o 
   5   0   2      571.91      524.42     18.03 o 
   6   0   2      171.14      161.42      4.98 o 
   7   0   2      137.12      140.37      5.50 o 
   8   0   2        2.52        2.63      0.33 o 
   9   0   2       96.67       96.60      5.50 o 
  10   0   2        7.55        7.59      0.92 o 
  11   0   2        0.09       -0.05      0.36 o 
 -12   1   2       10.92        9.24      0.91 o 
 -11   1   2        0.14       -0.19      0.23 o 
 -10   1   2        2.61        2.97      0.34 o 
  -9   1   2       14.85       16.83      0.82 o 
  -8   1   2       57.12       55.47      2.53 o 
  -7   1   2       31.23       33.67      1.02 o 
  -6   1   2       89.17      107.31      3.64 o 
  -5   1   2      211.71      216.64      9.45 o 
  -4   1   2      156.19      140.26      8.71 o 
  -3   1   2      808.44      695.63     82.33 o 
  -2   1   2     1845.51     1932.27     89.05 o 
  -1   1   2        0.00        0.67      0.14 o 
   0   1   2     1879.28     1772.60     68.45 o 
   1   1   2     3376.11     3301.70    193.98 o 
   2   1   2      261.57      273.34     11.61 o 
   3   1   2       24.30       16.65      1.53 o 
   4   1   2       44.11       32.84      2.70 o 
   5   1   2      217.09      240.28      5.94 o 
   6   1   2      313.69      321.72      7.33 o 
   7   1   2       50.28       49.32      1.32 o 
   8   1   2       11.36       11.18      0.51 o 
   9   1   2        0.36        1.33      0.24 o 
  10   1   2        5.42        4.55      0.51 o 
  11   1   2        0.40        0.31      0.22 o 
 -12   2   2        0.01       -0.04      0.20 o 
 -11   2   2        0.00        0.18      0.22 o 
 -10   2   2       43.61       43.75      1.79 o 
  -9   2   2        2.78        4.37      0.51 o 
  -8   2   2        7.56        9.44      0.89 o 
  -7   2   2       11.36       12.59      0.66 o 
  -6   2   2      127.11      115.85      3.69 o 
  -5   2   2      450.34      478.73     20.38 o 
  -4   2   2       51.59       58.58      2.84 o 
   0   2   2        3.01        7.03      0.87 o 
   1   2   2     5178.03     5091.29    299.01 o 
   2   2   2       78.96       66.76      3.11 o 
   3   2   2     1290.25     1211.80     50.58 o 
   4   2   2        0.35        6.29      0.72 o 
   5   2   2       57.33       62.10      1.55 o 
   6   2   2       81.71       72.71      1.82 o 
   7   2   2        0.53        1.30      0.19 o 
   8   2   2      223.50      230.40      6.23 o 
   9   2   2        0.52        0.31      0.21 o 
  10   2   2       63.92       70.13      2.62 o 
  11   2   2       18.24       14.95      0.85 o 
 -12   3   2        0.40        0.92      0.36 o 
 -11   3   2        2.86        3.39      0.38 o 
 -10   3   2        2.65        4.35      0.43 o 
  -9   3   2        0.19       -0.09      0.22 o 
  -8   3   2        0.19        0.38      0.21 o 
  -7   3   2        0.61        0.42      0.53 o 
  -6   3   2        3.07        4.96      0.39 o 
  -5   3   2      499.38      460.91     15.85 o 
  -4   3   2      273.60      277.04     11.95 o 
  -3   3   2       22.83       21.46      1.68 o 
  -1   3   2      186.77      191.10      8.71 o 
   0   3   2       75.41       74.03      4.99 o 
   1   3   2       26.62       32.55      1.81 o 
   2   3   2       76.80       67.17      3.15 o 
   3   3   2     2395.69     2474.72    103.07 o 
   4   3   2      625.81      625.68     16.62 o 
   5   3   2      166.24      150.86      3.53 o 
   6   3   2        1.39        1.54      0.18 o 
   7   3   2      124.32      134.28      3.59 o 
   8   3   2        5.98        4.50      0.34 o 
   9   3   2        0.70        2.31      0.31 o 
  10   3   2       20.10       23.31      1.03 o 
  11   3   2        0.01        0.20      0.23 o 
 -11   4   2       11.58       11.61      0.64 o 
 -10   4   2        4.45        4.91      0.45 o 
  -9   4   2        0.31        0.55      0.25 o 
  -8   4   2       65.95       60.49      4.28 o 
  -7   4   2      151.47      151.43      4.30 o 
  -6   4   2        8.09       10.77      0.51 o 
  -5   4   2        8.33       10.03      0.42 o 
  -4   4   2      188.05      218.44      8.48 o 
  -3   4   2      174.50      167.09      7.36 o 
  -2   4   2     2003.30     2071.78     86.22 o 
  -1   4   2     3043.08     3000.31    124.74 o 
   0   4   2       56.28       51.52      3.13 o 
   1   4   2      118.00      124.85      6.72 o 
   2   4   2      118.90      116.02      5.29 o 
   3   4   2      936.63     1033.46     35.27 o 
   4   4   2      172.27      168.43      3.90 o 
   5   4   2       90.24       80.17      1.98 o 
   6   4   2        3.26        1.91      0.20 o 
   7   4   2        8.28        5.47      0.37 o 
   8   4   2       21.01       23.34      0.92 o 
   9   4   2      346.25      356.54     12.30 o 
  10   4   2      188.34      179.55      7.72 o 
  11   4   2        1.76        2.01      0.35 o 
 -11   5   2        0.00        0.08      0.38 o 
 -10   5   2        2.65        3.02      0.43 o 
  -9   5   2        1.48        0.50      0.28 o 
  -8   5   2       40.55       39.39      1.44 o 
  -7   5   2        4.29        5.26      0.45 o 
  -6   5   2      229.11      212.33      7.54 o 
  -5   5   2        0.11        0.22      0.16 o 
  -4   5   2      217.34      197.04      5.98 o 
  -3   5   2        2.89        2.35      0.25 o 
  -2   5   2      329.63      455.62     27.44 o 
  -1   5   2     1160.12     1321.04     78.46 o 
   0   5   2        3.26        2.65      0.81 o 
   1   5   2       58.82       76.52      5.55 o 
   2   5   2       10.79        7.34      0.48 o 
   3   5   2      122.52      137.59      5.85 o 
   4   5   2        3.40        5.29      0.29 o 
   5   5   2      364.81      386.47     10.39 o 
   6   5   2       12.16       12.94      0.57 o 
   7   5   2       43.85       40.41      2.42 o 
   8   5   2       71.37       66.22      2.16 o 
   9   5   2       29.52       30.77      1.58 o 
  10   5   2        0.14        0.25      0.24 o 
 -11   6   2        4.15        4.79      0.66 o 
 -10   6   2        0.57       -0.05      0.36 o 
  -9   6   2       31.16       32.67      1.67 o 
  -8   6   2       32.02       30.89      3.50 o 
  -7   6   2      125.63      120.67      4.32 o 
  -6   6   2      321.21      308.93      9.32 o 
  -5   6   2        5.17        3.52      0.31 o 
  -4   6   2        7.32        6.07      0.45 o 
  -3   6   2       52.33       44.63      4.25 o 
  -2   6   2      748.37      776.24     26.52 o 
  -1   6   2        4.75        3.98      0.79 o 
   0   6   2       26.72       17.84      0.86 o 
   1   6   2       73.22       64.04      2.11 o 
   2   6   2       88.46       85.25      2.76 o 
   3   6   2      140.40      135.29      4.27 o 
   4   6   2      109.96      112.65      2.90 o 
   5   6   2      123.20      141.69      3.61 o 
   6   6   2       98.69      101.86      3.68 o 
   7   6   2       18.70       20.34      0.95 o 
   8   6   2        0.45        0.57      0.42 o 
   9   6   2        0.28        0.56      0.28 o 
  10   6   2        9.51        9.51      0.66 o 
 -10   7   2        3.09        2.49      0.51 o 
  -9   7   2        9.56        9.78      1.12 o 
  -8   7   2       12.06       17.67      1.10 o 
  -7   7   2      370.08      372.06     15.75 o 
  -6   7   2      206.99      207.56      8.93 o 
  -5   7   2       27.26       26.76      1.06 o 
  -4   7   2       13.47       15.59      0.82 o 
  -3   7   2       70.79       67.46      2.22 o 
  -2   7   2       31.56       28.32      1.46 o 
  -1   7   2        2.09        2.37      0.30 o 
   0   7   2       30.53       39.52      1.67 o 
   1   7   2        0.45        0.34      0.17 o 
   2   7   2       23.11       22.14      1.08 o 
   3   7   2       14.88       12.08      0.62 o 
   4   7   2        4.78        4.37      0.38 o 
   5   7   2       59.23       58.74      2.24 o 
   6   7   2       42.71       38.07      1.55 o 
   7   7   2       52.23       53.07      2.06 o 
   8   7   2        2.62        2.87      0.39 o 
   9   7   2       12.91       14.38      1.25 o 
  -9   8   2       26.82       27.03      2.04 o 
  -8   8   2        1.10        0.99      0.32 o 
  -7   8   2        1.28        2.11      0.43 o 
  -6   8   2        4.33        5.45      0.59 o 
  -5   8   2       25.44       22.55      1.78 o 
  -4   8   2        7.33        4.52      0.41 o 
  -3   8   2      102.30       96.30      3.10 o 
  -2   8   2      162.30      169.77      6.19 o 
  -1   8   2      101.47       96.73      3.64 o 
   0   8   2       53.67       46.01      1.60 o 
   1   8   2        1.33        0.78      0.24 o 
   2   8   2      197.66      195.46     11.72 o 
   3   8   2       13.44       15.39      1.46 o 
   4   8   2       78.35       78.68      2.93 o 
   5   8   2      144.21      147.03      5.24 o 
   6   8   2        9.84        9.47      0.83 o 
   7   8   2       26.66       25.49      1.40 o 
   8   8   2       17.78       19.91      1.63 o 
   9   8   2        0.03       -0.20      0.41 o 
  -8   9   2        3.27        2.04      0.51 o 
  -7   9   2       83.16       85.08      5.40 o 
  -6   9   2        4.23        4.48      0.76 o 
  -5   9   2       53.17       56.82      3.82 o 
  -4   9   2       37.93       32.04      2.06 o 
  -3   9   2      138.95      142.59      6.19 o 
  -2   9   2      562.72      594.23     20.35 o 
  -1   9   2        3.10        3.16      0.36 o 
   0   9   2       32.05       29.86      3.13 o 
   1   9   2      138.82       91.19      4.09 o 
   2   9   2       99.50       85.46     10.90 o 
   3   9   2       51.51       54.82      3.79 o 
   4   9   2        3.71        5.23      0.57 o 
   5   9   2       79.26       75.89      2.83 o 
   6   9   2        4.81        5.47      0.59 o 
   7   9   2        0.48        0.87      0.35 o 
  -7  10   2        0.33        1.27      0.46 o 
  -6  10   2        5.48        6.11      0.81 o 
  -5  10   2        3.13        3.16      0.61 o 
  -4  10   2        1.46        2.98      0.43 o 
  -3  10   2        0.10        0.07      0.22 o 
  -2  10   2       50.63       56.19      2.35 o 
  -1  10   2       29.57       30.87      1.81 o 
   0  10   2       26.50       19.60      2.29 o 
   1  10   2       15.83       14.06      0.87 o 
   2  10   2      143.81      148.25     10.82 o 
   3  10   2       64.54       70.26      3.28 o 
   4  10   2       89.87      100.29      4.50 o 
   5  10   2        5.01        4.71      0.56 o 
   6  10   2       16.74       15.48      1.43 o 
  -6  11   2        0.68       -0.31      0.36 o 
  -5  11   2        0.22        0.51      0.31 o 
  -4  11   2       17.32       19.45      1.12 o 
  -3  11   2        0.06        0.12      0.27 o 
  -2  11   2       26.68       25.63      0.99 o 
  -1  11   2       17.00       18.28      0.78 o 
   0  11   2        4.28        6.17      0.44 o 
   1  11   2        6.15        8.33      0.74 o 
   2  11   2       10.53       11.85      0.90 o 
   3  11   2       51.85       53.85      2.54 o 
   4  11   2        8.34        7.94      1.27 o 
   5  11   2       20.42       19.18      1.10 o 
  -4  12   2        0.96        1.99      0.41 o 
  -3  12   2        2.99        4.03      0.37 o 
  -2  12   2        0.14        0.21      0.22 o 
  -1  12   2       29.21       29.17      1.06 o 
   0  12   2        0.48        0.57      0.23 o 
   1  12   2       48.31       53.17      2.03 o 
   2  12   2        2.54        3.41      0.35 o 
   3  12   2       14.37       13.18      0.83 o 
 -12   1   3        0.80        0.38      0.29 o 
 -11   1   3        6.85        8.42      0.51 o 
 -10   1   3        9.73       10.88      1.18 o 
  -9   1   3       44.70       50.08      2.37 o 
  -8   1   3        0.99        0.82      0.22 o 
  -7   1   3      119.08      127.11      3.61 o 
  -6   1   3      425.38      435.75     11.65 o 
  -5   1   3        3.40        4.07      0.58 o 
  -4   1   3      858.95      820.88     34.42 o 
  -3   1   3      258.90      228.52      9.76 o 
  -2   1   3     2745.58     2678.86    111.24 o 
  -1   1   3     3268.63     3362.44    197.59 o 
   0   1   3      467.56      530.72     36.48 o 
   1   1   3      621.09      622.32     26.14 o 
   2   1   3      787.31      811.13     34.02 o 
   3   1   3      267.92      277.78     15.22 o 
   4   1   3      592.58      640.96     22.08 o 
   5   1   3      237.17      227.69      5.24 o 
   6   1   3       58.66       63.00      1.61 o 
   7   1   3        0.00        0.31      0.15 o 
   8   1   3       82.83       81.99      2.35 o 
   9   1   3       18.96       18.03      0.79 o 
  10   1   3        8.89        9.05      0.68 o 
  11   1   3        2.27        1.89      0.48 o 
 -12   2   3        1.72        1.25      0.32 o 
 -11   2   3        8.10        8.35      0.51 o 
 -10   2   3        0.90        0.53      0.24 o 
  -9   2   3       20.87       21.48      1.03 o 
  -8   2   3      230.97      232.45      8.50 o 
  -7   2   3        6.37        2.95      0.25 o 
  -6   2   3        0.35        1.09      0.20 o 
  -5   2   3        4.87        2.25      0.25 o 
  -4   2   3        6.86        7.61      0.67 o 
  -3   2   3     4677.18     3842.51    343.41 o 
  -2   2   3     6077.36     4685.87    275.13 o 
   0   2   3      403.62      392.39     23.67 o 
   2   2   3      144.11      145.61      8.91 o 
   4   2   3      150.73      167.61      4.21 o 
   5   2   3      223.68      219.47      5.06 o 
   6   2   3      131.39      134.92      3.22 o 
   7   2   3       30.02       26.91      0.84 o 
   8   2   3      504.12      522.84     13.85 o 
   9   2   3       11.30       10.99      0.58 o 
  10   2   3        2.13        2.21      0.31 o 
  11   2   3        1.62        2.16      0.30 o 
 -12   3   3        1.15       -0.10      0.41 o 
 -11   3   3       16.56       18.02      0.76 o 
 -10   3   3       44.24       48.89      1.95 o 
  -9   3   3      221.18      252.84     10.83 o 
  -8   3   3      226.09      239.60      8.40 o 
  -7   3   3       93.95      102.00      3.16 o 
  -6   3   3        0.11        0.27      0.14 o 
  -5   3   3       79.12       79.44      2.08 o 
  -4   3   3     1378.05     1338.66     55.95 o 
  -3   3   3     1807.35     1607.25    251.20 o 
  -2   3   3      285.17      247.99     20.75 o 
  -1   3   3       59.93       47.81      3.56 o 
   0   3   3     1697.02     1405.86     83.29 o 
   1   3   3       23.12       19.50      1.93 o 
   2   3   3      808.58      683.98    106.15 o 
   3   3   3      288.29      309.98     13.42 o 
   4   3   3        3.99        3.21      0.43 o 
   5   3   3      303.12      317.94      7.27 o 
   6   3   3       33.32       26.46      0.80 o 
   7   3   3        4.46        4.68      0.33 o 
   8   3   3       12.27       10.27      0.65 o 
   9   3   3       34.07       31.47      1.16 o 
  10   3   3        6.51        6.74      0.48 o 
  11   3   3        3.68        2.70      0.51 o 
 -11   4   3        0.58        0.66      0.21 o 
 -10   4   3        9.06       10.04      0.64 o 
  -9   4   3       10.38       10.93      0.84 o 
  -8   4   3      204.74      196.79      9.24 o 
  -7   4   3       50.09       62.04      3.36 o 
  -6   4   3        0.01       -0.06      0.19 o 
  -5   4   3       78.73       82.84      2.36 o 
  -4   4   3     1419.69     1355.63     39.92 o 
  -3   4   3       40.44       47.86      3.51 o 
  -2   4   3      420.02      277.32     16.90 o 
  -1   4   3        5.95        5.09      1.07 o 
   0   4   3      177.79      145.15      9.52 o 
   1   4   3      352.99      334.09     20.72 o 
   2   4   3      800.70      854.88     51.37 o 
   3   4   3     1672.54     1825.20     47.97 o 
   4   4   3       86.80       96.12      2.49 o 
   5   4   3       15.49       11.77      0.47 o 
   6   4   3       17.91       20.41      0.87 o 
   7   4   3        3.33        4.63      0.32 o 
   8   4   3       33.47       33.33      1.21 o 
   9   4   3        9.97       10.81      0.56 o 
  10   4   3       63.94       65.34      2.41 o 
 -11   5   3        1.03       -0.20      0.36 o 
 -10   5   3        5.00        4.20      0.40 o 
  -9   5   3       36.77       32.88      1.71 o 
  -8   5   3      286.76      275.35      9.59 o 
  -7   5   3       28.85       27.98      1.29 o 
  -6   5   3       51.38       47.50      1.48 o 
  -5   5   3        2.29        2.24      0.23 o 
  -4   5   3      469.83      481.75     12.80 o 
  -3   5   3      919.19      929.87     45.31 o 
  -2   5   3      587.07      667.40     28.02 o 
  -1   5   3      240.37      276.52     11.96 o 
   0   5   3       66.76       70.56      2.73 o 
   1   5   3       40.80       47.57      2.49 o 
   2   5   3        7.83        8.41      0.40 o 
   3   5   3       13.96       17.34      0.65 o 
   4   5   3        0.71        0.88      0.17 o 
   5   5   3       21.31       21.17      0.79 o 
   6   5   3       11.62       13.56      0.63 o 
   7   5   3       28.50       21.29      1.02 o 
   8   5   3       15.37       11.34      0.58 o 
   9   5   3        5.95        5.96      0.57 o 
  10   5   3        4.56        3.62      0.89 o 
 -11   6   3        6.08        5.85      0.81 o 
 -10   6   3        1.42        1.17      0.46 o 
  -9   6   3       12.88       14.08      1.45 o 
  -8   6   3        2.19        2.58      0.43 o 
  -7   6   3       35.67       27.75      1.99 o 
  -6   6   3       43.62       44.65      2.01 o 
  -5   6   3       20.16       19.56      0.99 o 
  -4   6   3       53.04       53.54      2.12 o 
  -3   6   3        8.84       12.88      1.50 o 
  -2   6   3       47.07       59.89      2.98 o 
  -1   6   3       17.56       14.36      0.77 o 
   0   6   3        2.09        4.21      0.31 o 
   1   6   3       20.26       14.92      0.59 o 
   2   6   3        4.90        6.90      0.42 o 
   3   6   3      191.57      196.75      6.11 o 
   4   6   3        8.00        7.73      0.43 o 
   5   6   3       90.96       87.82      3.22 o 
   6   6   3        8.31        8.47      0.48 o 
   7   6   3       30.27       27.64      1.04 o 
   8   6   3       17.97       16.31      0.83 o 
   9   6   3       19.19       23.22      1.24 o 
 -10   7   3        0.19       -0.36      0.36 o 
  -9   7   3       47.23       46.42      3.13 o 
  -8   7   3       27.81       28.07      1.51 o 
  -7   7   3       97.97       97.52      4.37 o 
  -6   7   3       39.60       42.26      2.11 o 
  -5   7   3        7.26        6.52      0.50 o 
  -4   7   3        7.11        5.20      0.48 o 
  -3   7   3       17.69       17.81      1.33 o 
  -2   7   3       83.32       83.44      3.16 o 
  -1   7   3       73.54       72.07      2.36 o 
   0   7   3       38.25       37.91      1.47 o 
   1   7   3        6.95        7.05      0.55 o 
   2   7   3       21.81       23.79      0.98 o 
   3   7   3       26.29       23.19      0.98 o 
   4   7   3        3.89        2.58      0.35 o 
   5   7   3        1.47        2.02      0.33 o 
   6   7   3       17.62       17.13      1.08 o 
   7   7   3      131.32      136.35      5.99 o 
   8   7   3       27.00       23.77      3.18 o 
   9   7   3       10.91        9.83      1.02 o 
  -9   8   3        7.95        5.50      0.76 o 
  -8   8   3        0.13        0.69      0.76 o 
  -7   8   3        0.83        1.79      0.38 o 
  -6   8   3        7.46        6.16      0.87 o 
  -5   8   3        0.41        0.54      0.28 o 
  -4   8   3        3.62        2.67      0.79 o 
  -3   8   3       67.51       67.47      2.36 o 
  -2   8   3        9.76        9.52      0.66 o 
  -1   8   3       10.95       10.32      0.56 o 
   0   8   3       85.50       82.26      3.01 o 
   1   8   3        9.90       10.68      1.17 o 
   2   8   3        3.81        4.47      0.50 o 
   3   8   3       16.26       16.19      2.11 o 
   4   8   3        0.01        0.19      0.25 o 
   5   8   3        6.10        5.36      0.48 o 
   6   8   3        2.11        2.11      0.41 o 
   7   8   3        0.16        0.35      0.30 o 
   8   8   3        4.28        5.77      0.56 o 
  -8   9   3        4.45        3.56      0.61 o 
  -7   9   3        1.71        2.29      0.56 o 
  -6   9   3        3.31        4.07      0.76 o 
  -5   9   3       11.58       10.11      0.79 o 
  -4   9   3        1.77        1.26      0.56 o 
  -3   9   3       35.96       32.25      1.16 o 
  -2   9   3       42.25       43.16      1.72 o 
  -1   9   3       10.79       12.98      0.88 o 
   0   9   3        3.02        4.64      0.46 o 
   1   9   3        0.00        0.25      0.41 o 
   2   9   3       11.25       12.95      0.90 o 
   3   9   3       16.27       11.81      1.22 o 
   4   9   3       61.84       72.56      3.77 o 
   5   9   3        2.87        2.87      0.48 o 
   6   9   3        0.72        0.42      0.34 o 
   7   9   3        3.28        3.14      0.45 o 
  -7  10   3       19.27       24.08      1.78 o 
  -6  10   3        1.11        1.07      0.46 o 
  -5  10   3       17.75       23.11      1.28 o 
  -4  10   3        0.52        0.47      0.27 o 
  -3  10   3        8.08       10.03      0.65 o 
  -2  10   3       31.36       30.91      1.15 o 
  -1  10   3       31.78       31.54      1.34 o 
   0  10   3       66.71       62.36      3.03 o 
   1  10   3       52.01       37.83      1.91 o 
   2  10   3      425.58      461.10     19.44 o 
   3  10   3      510.92      542.97     22.81 o 
   4  10   3      165.04      172.80     10.92 o 
   5  10   3        1.08        1.60      0.37 o 
   6  10   3        2.69        1.78      0.56 o 
  -6  11   3        0.01        0.41      0.36 o 
  -5  11   3       16.64       14.46      1.27 o 
  -4  11   3       66.75       59.20      2.22 o 
  -3  11   3       15.93       17.32      0.86 o 
  -2  11   3        0.40        0.79      0.23 o 
  -1  11   3       62.65       66.73      2.18 o 
   0  11   3        0.30        0.89      0.27 o 
   1  11   3       29.78       30.33      1.60 o 
   2  11   3      157.49      177.71      7.67 o 
   3  11   3       13.42       14.76      0.95 o 
   4  11   3       84.22       85.55      5.42 o 
   5  11   3        0.03        0.00      0.66 o 
  -3  12   3        9.13       10.76      0.79 o 
  -2  12   3        8.04        6.43      0.54 o 
  -1  12   3       19.31       19.18      0.78 o 
   0  12   3       21.95       24.87      1.08 o 
   1  12   3       35.84       36.50      1.45 o 
   2  12   3        6.11        6.38      0.79 o 
 -12   0   4        1.26        1.58      0.51 o 
 -11   0   4        1.36        2.04      0.61 o 
 -10   0   4        0.47        0.41      0.41 o 
  -9   0   4      218.46      146.78      9.27 o 
  -8   0   4       14.34       12.79      0.66 o 
  -7   0   4      166.63      154.79      5.55 o 
  -6   0   4      381.67      383.44     13.24 o 
  -5   0   4       70.76       65.50      4.27 o 
  -4   0   4        0.74       -0.31      0.31 o 
  -3   0   4      588.95      606.27     36.00 o 
  -2   0   4     2838.68     2938.08    172.59 o 
  -1   0   4     3804.82     3954.76    232.32 o 
   0   0   4      395.24      418.05     25.05 o 
   1   0   4     3564.96     3722.85    218.82 o 
   2   0   4     1231.63     1358.36     80.34 o 
   3   0   4       67.11       72.81      5.09 o 
   4   0   4       49.80       36.19      1.51 o 
   5   0   4      128.84      119.86      3.78 o 
   6   0   4      504.76      502.82     16.14 o 
   7   0   4      130.52      122.89      7.10 o 
   8   0   4      570.11      562.57     39.25 o 
   9   0   4       46.47       48.62      2.32 o 
  10   0   4        7.51        7.98      0.69 o 
 -12   1   4        3.01        3.46      0.45 o 
 -11   1   4       11.72       12.22      0.92 o 
 -10   1   4       29.98       33.22      1.67 o 
  -9   1   4       20.32       22.26      1.39 o 
  -8   1   4        9.04        7.98      0.44 o 
  -7   1   4       68.34       69.76      1.91 o 
  -6   1   4      118.30      123.49      3.16 o 
  -5   1   4       30.19       33.40      1.10 o 
  -4   1   4        1.60        1.71      0.43 o 
  -3   1   4       60.97       51.06      2.43 o 
  -2   1   4      329.33      362.33     16.01 o 
  -1   1   4       40.87       44.22      5.01 o 
   0   1   4       90.33       91.18      7.89 o 
   1   1   4      242.82      272.49     17.16 o 
   2   1   4      300.94      357.53     15.35 o 
   3   1   4      461.69      484.24     20.68 o 
   4   1   4      234.60      220.40      5.07 o 
   5   1   4      386.64      383.30      8.71 o 
   6   1   4       52.26       60.19      1.57 o 
   7   1   4      116.76      122.05      3.40 o 
   8   1   4       73.92       79.22      2.68 o 
   9   1   4        0.10        0.07      0.19 o 
  10   1   4       12.39       13.00      0.79 o 
 -12   2   4        0.63        0.78      0.51 o 
 -11   2   4       21.78       24.73      0.97 o 
 -10   2   4       16.85       20.09      0.85 o 
  -9   2   4        9.30        8.31      0.61 o 
  -8   2   4      127.69      129.76      4.66 o 
  -7   2   4       14.08       15.06      0.66 o 
  -6   2   4      361.56      358.31      9.66 o 
  -5   2   4      628.23      652.22     15.73 o 
  -4   2   4      665.77      671.86     28.24 o 
  -3   2   4     1434.30     1486.41     84.67 o 
  -2   2   4        0.02        1.53      0.46 o 
  -1   2   4      267.81      238.07     14.76 o 
   0   2   4     1381.93     1385.85     82.07 o 
   1   2   4        1.57        2.61      0.39 o 
   2   2   4       81.12       67.38      3.31 o 
   3   2   4      578.91      683.49     18.15 o 
   4   2   4       32.14       32.97      0.91 o 
   5   2   4       69.65       70.32      1.78 o 
   6   2   4        0.02        0.80      0.24 o 
   7   2   4      445.85      453.27     12.08 o 
   8   2   4      250.24      274.88      7.42 o 
   9   2   4       32.81       33.08      1.07 o 
  10   2   4        0.00       -0.15      0.20 o 
 -11   3   4        0.05       -0.19      0.22 o 
 -10   3   4       29.71       33.61      1.25 o 
  -9   3   4       43.28       53.59      3.88 o 
  -8   3   4      124.20      135.57      4.87 o 
  -7   3   4       12.84       11.95      0.66 o 
  -6   3   4      141.52      143.73      3.98 o 
  -5   3   4      257.82      266.75      7.16 o 
  -4   3   4      283.62      278.51      7.48 o 
  -3   3   4      219.54      244.08     15.02 o 
  -2   3   4        1.32        2.29      0.61 o 
  -1   3   4       12.24       10.18      1.32 o 
   0   3   4       53.32       42.92      3.41 o 
   1   3   4        7.27        6.92      1.27 o 
   2   3   4     1098.33     1232.75     73.47 o 
   3   3   4      490.88      593.11     14.38 o 
   4   3   4       98.26      101.91      2.90 o 
   5   3   4       20.07       20.95      0.79 o 
   6   3   4        7.35        9.73      0.45 o 
   7   3   4       20.56       20.51      0.75 o 
   8   3   4       11.18       10.33      0.51 o 
   9   3   4       26.65       26.42      1.00 o 
  10   3   4       23.63       21.81      1.00 o 
 -11   4   4        0.22        0.23      0.25 o 
 -10   4   4       35.87       37.99      1.60 o 
  -9   4   4       77.55       77.08      2.52 o 
  -8   4   4      395.79      393.42     17.28 o 
  -7   4   4       14.02       14.61      0.72 o 
  -6   4   4       91.06       94.28      2.70 o 
  -5   4   4      227.15      234.75      6.36 o 
  -4   4   4     4849.92     4947.37    145.19 o 
  -3   4   4     1195.53     1230.34     51.39 o 
  -2   4   4        0.37        1.37      0.38 o 
  -1   4   4      957.37      976.41     58.40 o 
   0   4   4      200.81      203.80     13.14 o 
   1   4   4      274.15      267.75     11.63 o 
   2   4   4        0.77        1.24      0.22 o 
   3   4   4      334.29      343.47      9.25 o 
   4   4   4      259.23      268.91      6.64 o 
   5   4   4      120.63      121.17      3.46 o 
   6   4   4       42.53       36.05      1.15 o 
   7   4   4       45.02       49.62      1.69 o 
   8   4   4        1.04        2.45      0.29 o 
   9   4   4        0.20        0.08      0.20 o 
  10   4   4        2.73        3.38      0.31 o 
 -11   5   4        0.07        0.25      0.36 o 
 -10   5   4        0.34       -0.24      0.30 o 
  -9   5   4      127.12      121.53      5.45 o 
  -8   5   4      230.00      224.66      9.70 o 
  -7   5   4        7.94        6.51      0.43 o 
  -6   5   4       32.51       31.84      1.22 o 
  -5   5   4      104.12      101.48      3.27 o 
  -4   5   4      525.24      519.57     15.49 o 
  -3   5   4      897.48      946.28     32.30 o 
  -2   5   4       43.28       39.26      1.86 o 
  -1   5   4        4.78        6.79      0.48 o 
   0   5   4        0.67        2.93      0.25 o 
   1   5   4      745.27      772.36     20.46 o 
   2   5   4       25.77       33.66      1.10 o 
   3   5   4       49.96       47.11      1.48 o 
   4   5   4       10.50        9.91      0.64 o 
   5   5   4        5.21        8.54      0.71 o 
   6   5   4        1.09        1.32      0.24 o 
   7   5   4      167.08      148.57      4.57 o 
   8   5   4        0.70       -0.04      0.19 o 
   9   5   4        0.16        0.27      0.19 o 
 -10   6   4       17.27       14.31      1.32 o 
  -9   6   4        8.07        8.79      0.72 o 
  -8   6   4        4.07        5.29      0.66 o 
  -7   6   4       17.03       19.35      1.19 o 
  -6   6   4        9.91       12.89      1.14 o 
  -5   6   4        0.50        0.30      0.26 o 
  -4   6   4       96.23       92.18      3.05 o 
  -3   6   4      128.58      138.79      5.05 o 
  -2   6   4        4.14        3.10      0.30 o 
  -1   6   4       16.21       20.70      1.16 o 
   0   6   4       48.42       41.43      1.17 o 
   1   6   4      664.20      692.55     18.43 o 
   2   6   4       18.89       25.18      0.90 o 
   3   6   4       19.43       19.06      0.77 o 
   4   6   4        6.65        5.81      0.45 o 
   5   6   4       13.70       14.42      0.82 o 
   6   6   4        0.75       -0.01      0.21 o 
   7   6   4       10.81        8.87      0.60 o 
   8   6   4        8.99        8.66      0.48 o 
   9   6   4        0.22        0.70      0.32 o 
 -10   7   4        1.31        0.81      0.41 o 
  -9   7   4       22.44       20.84      1.17 o 
  -8   7   4        0.04        0.70      0.71 o 
  -7   7   4       30.26       33.84      2.85 o 
  -6   7   4       50.22       45.47      1.79 o 
  -5   7   4       17.25       21.94      1.73 o 
  -4   7   4        1.02        1.37      0.84 o 
  -3   7   4        0.87        0.74      0.22 o 
  -2   7   4       19.41       17.49      0.76 o 
  -1   7   4       10.74       15.82      0.70 o 
   0   7   4       43.48       48.40      1.71 o 
   1   7   4      282.37      300.90      8.19 o 
   2   7   4      126.71      139.40      3.96 o 
   3   7   4        0.47        0.60      0.24 o 
   4   7   4       63.79       73.28      2.72 o 
   5   7   4        0.07        0.08      0.22 o 
   6   7   4      114.90      119.06      4.30 o 
   7   7   4        4.03        4.23      0.52 o 
   8   7   4        6.93        6.07      0.58 o 
  -9   8   4       13.27       12.73      1.17 o 
  -8   8   4        3.74        3.10      0.45 o 
  -7   8   4        1.88        1.16      0.42 o 
  -6   8   4        3.88        4.21      0.49 o 
  -5   8   4       21.21       22.31      1.93 o 
  -4   8   4        9.36        9.31      0.74 o 
  -3   8   4        9.51       10.37      0.88 o 
  -2   8   4       85.34       81.16      2.98 o 
  -1   8   4        1.53        2.25      0.62 o 
   0   8   4        3.28        1.77      0.38 o 
   1   8   4       23.74       25.55      1.39 o 
   2   8   4      143.04      137.89      6.02 o 
   3   8   4        8.46        8.82      0.51 o 
   4   8   4      293.00      298.14     10.34 o 
   5   8   4       13.26       14.80      1.03 o 
   6   8   4        4.62        4.63      0.56 o 
   7   8   4       17.69       19.68      1.15 o 
   8   8   4       14.83        9.62      1.02 o 
  -8   9   4        2.14        3.11      0.56 o 
  -7   9   4        0.17       -0.10      0.41 o 
  -6   9   4       34.86       31.18      3.59 o 
  -5   9   4      104.72      104.40      4.64 o 
  -4   9   4        4.92        6.67      1.58 o 
  -3   9   4       11.88       17.68      0.88 o 
  -2   9   4        0.95        0.40      0.24 o 
  -1   9   4       12.43       14.37      1.51 o 
   0   9   4      211.69      185.42      8.19 o 
   1   9   4        6.52        6.48      0.99 o 
   2   9   4       77.65       72.26      7.71 o 
   3   9   4       58.86       54.27      8.17 o 
   4   9   4      199.11      200.02      7.02 o 
   5   9   4       41.21       42.06      2.09 o 
   6   9   4        0.27        0.97      0.32 o 
   7   9   4       33.42       23.67      1.83 o 
  -7  10   4        8.17        9.93      0.97 o 
  -6  10   4        9.02       10.08      1.07 o 
  -5  10   4       35.27       34.75      1.75 o 
  -4  10   4       15.60       16.91      1.04 o 
  -3  10   4       36.93       37.17      1.54 o 
  -2  10   4       27.24       30.38      1.30 o 
  -1  10   4        9.06        7.62      0.57 o 
   0  10   4       25.95       27.06      1.48 o 
   1  10   4        8.47        7.89      0.72 o 
   2  10   4       27.18       28.23      1.53 o 
   3  10   4       59.09       70.89      3.28 o 
   4  10   4       42.58       47.17      3.59 o 
   5  10   4        5.01        5.80      0.81 o 
  -5  11   4       48.34       53.61      3.51 o 
  -4  11   4       61.05       57.12      2.63 o 
  -3  11   4        5.75        5.06      0.42 o 
  -2  11   4        9.36       10.41      0.65 o 
  -1  11   4        0.58        0.71      0.23 o 
   0  11   4       16.97       20.39      1.19 o 
   1  11   4       19.19       19.70      1.63 o 
   2  11   4       13.92       15.57      0.97 o 
   3  11   4       33.50       29.68      2.72 o 
   4  11   4       16.77       18.23      1.53 o 
  -2  12   4        8.03        5.69      0.55 o 
  -1  12   4        1.90        1.54      0.35 o 
   0  12   4       87.78       91.81      4.07 o 
   1  12   4       87.16       86.88      3.83 o 
 -12   1   5        0.18        0.29      0.31 o 
 -11   1   5        7.85        8.23      0.77 o 
 -10   1   5       59.97       63.19      3.06 o 
  -9   1   5       54.52       60.51      2.75 o 
  -8   1   5        6.64        8.15      1.02 o 
  -7   1   5      127.17      119.21      4.02 o 
  -6   1   5      226.13      223.61      5.58 o 
  -5   1   5      452.77      459.41     11.18 o 
  -4   1   5      135.25      130.27      4.05 o 
  -3   1   5      167.99      162.13      7.07 o 
  -2   1   5      509.99      553.58     23.24 o 
  -1   1   5      172.92      194.30      8.44 o 
   0   1   5      446.74      424.79     18.07 o 
   1   1   5     2259.43     2399.73     99.94 o 
   2   1   5        7.79       17.82      1.60 o 
   3   1   5      341.82      362.39      7.68 o 
   4   1   5       49.37       49.87      1.31 o 
   5   1   5       34.49       30.94      0.91 o 
   6   1   5      285.89      280.97      6.96 o 
   7   1   5       36.51       38.62      1.24 o 
   8   1   5       44.62       44.47      1.49 o 
   9   1   5        3.17        3.59      0.34 o 
  10   1   5        1.09        1.34      0.21 o 
 -12   2   5        0.17        0.10      0.36 o 
 -11   2   5        0.08        0.37      0.30 o 
 -10   2   5      119.40      129.33      5.80 o 
  -9   2   5      227.63      243.06      8.51 o 
  -8   2   5        2.30        1.94      0.27 o 
  -7   2   5       17.33       16.86      0.69 o 
  -6   2   5       67.43       67.09      1.99 o 
  -5   2   5      192.86      207.98      5.66 o 
  -4   2   5      117.02      136.45      4.21 o 
  -3   2   5      443.22      458.55     19.31 o 
  -2   2   5       57.78       64.15      4.33 o 
  -1   2   5      235.87      212.97     13.44 o 
   0   2   5        0.65        1.12      0.56 o 
   1   2   5     1432.31     1596.42     94.70 o 
   2   2   5      275.15      251.36      6.80 o 
   3   2   5       45.13       42.82      1.28 o 
   4   2   5       36.80       37.00      1.08 o 
   5   2   5       90.61       99.51      2.61 o 
   6   2   5       66.74       69.01      2.01 o 
   7   2   5      484.74      494.56     13.41 o 
   8   2   5       13.49       12.86      0.58 o 
   9   2   5        0.95        1.09      0.20 o 
  10   2   5       12.73       14.33      0.83 o 
 -11   3   5       40.76       43.71      2.16 o 
 -10   3   5      119.00      125.69      4.59 o 
  -9   3   5        0.13        0.56      0.48 o 
  -8   3   5       38.12       46.42      1.87 o 
  -7   3   5       60.93       64.37      1.95 o 
  -6   3   5      226.97      220.56      6.02 o 
  -5   3   5      120.13      129.72      4.05 o 
  -4   3   5     1359.31     1447.50     42.65 o 
  -3   3   5       45.96       46.87      1.84 o 
  -2   3   5        5.30        2.83      0.59 o 
  -1   3   5       87.30       87.37      6.21 o 
   0   3   5       58.02       58.04      4.48 o 
   1   3   5      387.47      395.71     16.94 o 
   2   3   5      193.46      202.12      5.53 o 
   3   3   5      144.95      160.13      4.05 o 
   4   3   5       46.78       37.36      1.09 o 
   5   3   5       88.22       97.08      2.57 o 
   6   3   5        0.91        0.54      0.18 o 
   7   3   5       18.33       16.71      0.67 o 
   8   3   5       59.80       64.19      2.11 o 
   9   3   5       21.85       21.67      0.85 o 
  10   3   5        0.82        1.63      0.46 o 
 -11   4   5        6.26        4.63      0.76 o 
 -10   4   5        1.39        3.29      0.40 o 
  -9   4   5       42.66       45.81      3.85 o 
  -8   4   5       33.72       34.17      2.02 o 
  -7   4   5        0.10        1.21      1.35 o 
  -6   4   5        0.33       -0.18      0.18 o 
  -5   4   5      111.31      125.50      3.96 o 
  -4   4   5      434.60      432.60     12.92 o 
  -3   4   5       94.12       88.40      3.59 o 
  -2   4   5       90.01       76.39      3.09 o 
  -1   4   5        3.08        3.79      0.36 o 
   0   4   5      545.29      519.45     15.90 o 
   1   4   5        7.44        9.11      0.71 o 
   2   4   5      150.42      153.04      4.80 o 
   3   4   5        2.89        2.71      0.45 o 
   4   4   5       17.63       15.58      0.65 o 
   5   4   5       42.04       45.67      1.39 o 
   6   4   5        1.59        1.42      0.22 o 
   7   4   5        4.88        5.01      0.40 o 
   8   4   5        1.72        0.87      0.23 o 
   9   4   5       10.74        8.81      0.58 o 
 -10   5   5       47.54       52.26      2.50 o 
  -9   5   5       35.22       36.08      1.89 o 
  -8   5   5        1.51        0.81      0.36 o 
  -7   5   5        0.14        0.36      0.29 o 
  -6   5   5      178.28      175.92      6.21 o 
  -5   5   5       66.81       64.71      2.20 o 
  -4   5   5      240.47      243.45      8.13 o 
  -3   5   5      113.51      103.21      3.85 o 
  -2   5   5      138.52      163.59      6.13 o 
  -1   5   5      114.87      106.15      3.40 o 
   0   5   5      173.78      185.47      5.12 o 
   1   5   5      104.28       96.79      2.79 o 
   2   5   5        9.21       11.58      0.52 o 
   3   5   5        5.09        6.17      0.46 o 
   4   5   5        0.10        0.26      0.27 o 
   5   5   5        2.03        1.83      0.39 o 
   6   5   5        9.56        6.64      0.54 o 
   7   5   5        1.96        2.16      0.27 o 
   8   5   5       42.55       39.24      1.35 o 
   9   5   5        0.17        0.44      0.23 o 
 -10   6   5        0.17        0.36      0.71 o 
  -9   6   5        0.88        0.66      0.26 o 
  -8   6   5        0.39        0.71      0.48 o 
  -7   6   5       47.61       46.03      1.82 o 
  -6   6   5      179.02      162.47      5.78 o 
  -5   6   5      330.46      328.50     11.38 o 
  -4   6   5       29.94       27.64      1.32 o 
  -3   6   5       28.11       32.40      1.46 o 
  -2   6   5       18.19       15.99      0.72 o 
  -1   6   5        5.53        4.97      0.34 o 
   0   6   5      141.44      141.18      3.97 o 
   1   6   5      141.30      153.15      4.30 o 
   2   6   5      226.42      238.93      6.57 o 
   3   6   5       82.87       79.83      2.72 o 
   4   6   5       41.24       40.98      2.02 o 
   5   6   5        3.41        3.07      0.66 o 
   6   6   5       73.11       72.01      3.31 o 
   7   6   5        7.30        6.66      0.49 o 
   8   6   5        3.92        4.71      0.42 o 
   9   6   5        0.11        0.46      0.56 o 
  -9   7   5        5.81        5.04      0.71 o 
  -8   7   5        0.04        0.43      0.30 o 
  -7   7   5        1.11        1.11      0.32 o 
  -6   7   5      118.45      119.21      5.24 o 
  -5   7   5      256.53      275.44     16.60 o 
  -4   7   5        2.89        6.95      0.67 o 
  -3   7   5        9.26       10.87      0.79 o 
  -2   7   5        2.33        0.92      0.21 o 
  -1   7   5      260.05      263.24      7.14 o 
   0   7   5        5.15        4.10      0.34 o 
   1   7   5        3.27        3.54      0.31 o 
   2   7   5      289.51      300.20      9.02 o 
   3   7   5      134.62      138.26      4.26 o 
   4   7   5       13.38       12.56      0.70 o 
   5   7   5       37.26       36.17      1.52 o 
   6   7   5      174.23      165.13      5.84 o 
   7   7   5        0.22        0.22      0.24 o 
   8   7   5        1.32        0.83      0.30 o 
  -8   8   5        1.51        1.37      0.46 o 
  -7   8   5        3.30        4.12      0.50 o 
  -6   8   5        2.00        3.07      0.69 o 
  -5   8   5       39.01       25.71      1.99 o 
  -4   8   5        2.78        4.50      0.52 o 
  -3   8   5      179.17      163.43      9.32 o 
  -2   8   5        0.43        0.46      0.24 o 
  -1   8   5        8.91        7.85      0.86 o 
   0   8   5        1.14        1.59      0.35 o 
   1   8   5      201.96      215.48      9.25 o 
   2   8   5      399.09      428.61     14.77 o 
   3   8   5      101.12       99.14      3.12 o 
   4   8   5       18.51       16.57      0.86 o 
   5   8   5       33.11       35.01      1.46 o 
   6   8   5        4.52        3.89      0.49 o 
   7   8   5        0.81        0.66      0.32 o 
  -8   9   5        0.68        0.36      0.41 o 
  -7   9   5        0.06        0.00      0.36 o 
  -6   9   5        0.14        0.33      0.41 o 
  -5   9   5        2.67        2.38      0.41 o 
  -4   9   5       23.32       23.54      1.33 o 
  -3   9   5       51.58       45.63      2.67 o 
  -2   9   5        1.12        0.89      0.27 o 
  -1   9   5        0.69        0.98      0.29 o 
   0   9   5        0.55        0.86      0.34 o 
   1   9   5       52.06       56.73      2.85 o 
   2   9   5       72.00       76.83      2.86 o 
   3   9   5        0.43        0.56      0.26 o 
   4   9   5       40.15       44.33      3.08 o 
   5   9   5       11.23       13.71      1.76 o 
   6   9   5        4.18        1.66      0.38 o 
  -6  10   5       15.85       13.08      1.17 o 
  -5  10   5        0.09        0.20      0.25 o 
  -4  10   5       72.99       69.37      3.19 o 
  -3  10   5      112.80      108.94      3.92 o 
  -2  10   5        0.27        0.29      0.23 o 
  -1  10   5       27.95       32.45      1.67 o 
   0  10   5       25.54       28.26      1.51 o 
   1  10   5        2.49        4.69      0.54 o 
   2  10   5       30.85       34.25      1.76 o 
   3  10   5        8.62        9.81      0.77 o 
   4  10   5        3.36        4.23      0.71 o 
   5  10   5        0.01        0.25      0.41 o 
  -5  11   5       19.82       16.95      1.37 o 
  -4  11   5        1.61        2.48      0.36 o 
  -3  11   5       22.94       21.71      1.17 o 
  -2  11   5        3.27        3.34      0.37 o 
  -1  11   5        5.01        4.04      0.49 o 
   0  11   5        2.03        2.85      0.43 o 
   1  11   5        1.09        1.32      0.51 o 
   2  11   5        1.22        0.74      0.43 o 
   3  11   5       29.68       26.47      1.99 o 
 -12   0   6       28.27       24.08      2.24 o 
 -11   0   6       44.99       51.12      3.51 o 
 -10   0   6        0.01       -0.10      0.41 o 
  -9   0   6        1.16        1.99      0.61 o 
  -8   0   6       66.58       77.95      5.19 o 
  -7   0   6       15.51       16.19      1.53 o 
  -6   0   6      682.06      724.68     57.51 o 
  -5   0   6     2460.81     2539.82    105.73 o 
  -4   0   6      381.87      398.65     16.88 o 
  -3   0   6     1092.90     1054.00     62.32 o 
  -2   0   6      775.86      738.59     43.79 o 
  -1   0   6      279.48      291.07     17.51 o 
   0   0   6      140.42      146.32      9.42 o 
   1   0   6     1412.20     1441.45     85.38 o 
   2   0   6      709.31      688.13     20.40 o 
   3   0   6       93.90       93.21      2.66 o 
   4   0   6       86.02       87.20      2.87 o 
   5   0   6     1777.20     1813.63     61.58 o 
   7   0   6       24.93       18.35      2.72 o 
   8   0   6       67.41       72.40      3.31 o 
   9   0   6       18.45       18.51      1.06 o 
 -11   1   6       10.21       12.12      0.86 o 
 -10   1   6       56.26       58.93      2.88 o 
  -9   1   6        0.48        0.55      0.34 o 
  -8   1   6       39.33       30.75      2.44 o 
  -7   1   6       30.18       30.60      1.69 o 
  -6   1   6       96.79      103.45      3.89 o 
  -5   1   6       34.46       37.21      1.85 o 
  -4   1   6       41.80       35.75      1.26 o 
  -3   1   6        0.07        0.16      0.16 o 
  -2   1   6       29.29       20.21      1.37 o 
  -1   1   6      438.27      475.32     28.82 o 
   0   1   6      441.24      487.95     29.58 o 
   1   1   6      113.10      125.44      5.91 o 
   2   1   6        5.05        7.06      0.50 o 
   3   1   6      404.80      395.90      8.37 o 
   4   1   6        0.01        0.54      0.15 o 
   5   1   6       13.23       13.39      0.55 o 
   6   1   6       82.54       85.48      2.45 o 
   7   1   6        7.95        5.62      0.37 o 
   8   1   6       14.70       14.44      0.67 o 
   9   1   6        4.47        4.08      0.32 o 
 -11   2   6       40.12       41.32      3.39 o 
 -10   2   6      107.18      116.62      5.24 o 
  -9   2   6       25.20       27.31      1.58 o 
  -8   2   6        0.59        0.80      0.59 o 
  -7   2   6       20.91       18.91      1.03 o 
  -6   2   6      212.06      227.94      8.14 o 
  -5   2   6      352.30      365.74     10.98 o 
  -4   2   6       80.72       73.21      3.48 o 
  -3   2   6       11.34       14.73      0.73 o 
  -2   2   6      105.72      104.68      3.80 o 
  -1   2   6       22.55       19.81      1.85 o 
   0   2   6       14.93       17.15      1.14 o 
   1   2   6      249.63      253.68      7.71 o 
   2   2   6      942.11      887.15     23.51 o 
   3   2   6       12.20        4.75      0.26 o 
   4   2   6       22.23       34.54      1.04 o 
   5   2   6       11.26       12.18      0.53 o 
   6   2   6       88.80       88.55      3.27 o 
   7   2   6        4.96        3.90      0.36 o 
   8   2   6        3.82        4.23      0.33 o 
   9   2   6       10.88       10.45      0.51 o 
 -11   3   6       11.30        9.62      0.76 o 
 -10   3   6       65.74       67.35      5.22 o 
  -9   3   6        4.13        4.71      0.59 o 
  -8   3   6        1.14        1.53      0.34 o 
  -7   3   6       17.79       15.54      0.84 o 
  -6   3   6       26.17       28.75      1.12 o 
  -5   3   6        0.12        1.12      0.47 o 
  -4   3   6       10.12        9.60      0.66 o 
  -3   3   6        2.11        2.61      0.32 o 
  -2   3   6       22.08       21.93      1.01 o 
  -1   3   6        2.60        2.56      0.32 o 
   0   3   6        5.98        7.49      0.45 o 
   1   3   6       25.22       31.07      1.17 o 
   2   3   6        0.05        0.16      0.16 o 
   3   3   6       19.48       18.06      0.64 o 
   4   3   6        5.09        2.89      0.28 o 
   5   3   6       72.58       65.16      1.91 o 
   6   3   6        1.64        3.51      0.30 o 
   7   3   6        2.81        4.00      0.42 o 
   8   3   6        0.30        0.07      0.17 o 
   9   3   6        2.81        2.77      0.27 o 
 -11   4   6       71.95       64.46      4.23 o 
 -10   4   6       47.51       47.71      3.36 o 
  -9   4   6       48.52       56.77      3.97 o 
  -8   4   6       17.93       16.89      1.13 o 
  -7   4   6       36.37       37.73      1.98 o 
  -6   4   6      117.47      127.23      4.99 o 
  -5   4   6        1.79        1.70      0.69 o 
  -4   4   6        6.12        6.27      1.33 o 
  -3   4   6       12.55       16.42      0.88 o 
  -2   4   6       12.74       10.96      0.65 o 
  -1   4   6        6.89        8.54      1.09 o 
   0   4   6      110.33      113.08      3.62 o 
   1   4   6       10.59        8.84      0.40 o 
   2   4   6      113.50      133.53      4.25 o 
   3   4   6        0.01        0.51      0.16 o 
   4   4   6       11.82       10.49      0.60 o 
   5   4   6       48.97       31.71      2.98 o 
   6   4   6       10.27        8.24      0.51 o 
   7   4   6       29.88       31.65      1.16 o 
   8   4   6       21.73       23.75      0.90 o 
   9   4   6       21.98       22.99      1.04 o 
 -10   5   6        3.64        2.96      0.40 o 
  -9   5   6       11.45       12.93      1.37 o 
  -8   5   6        0.25        0.25      0.46 o 
  -7   5   6       73.71       79.47      3.65 o 
  -6   5   6      460.21      467.12     16.04 o 
  -5   5   6        2.63        4.84      1.72 o 
  -4   5   6        7.85        5.49      0.51 o 
  -3   5   6       25.94       25.53      1.21 o 
  -2   5   6      125.69      134.93      4.92 o 
  -1   5   6        5.79        5.99      0.43 o 
   0   5   6       26.42       22.60      1.08 o 
   1   5   6       28.60       25.07      0.90 o 
   2   5   6      131.09      140.47      4.53 o 
   3   5   6        0.14        0.79      0.29 o 
   4   5   6       32.84       31.06      1.33 o 
   5   5   6        0.22        0.20      0.19 o 
   6   5   6       24.44       18.33      1.67 o 
   7   5   6       20.32       20.52      0.97 o 
   8   5   6       15.17       13.93      0.70 o 
  -9   6   6        8.87        9.54      0.75 o 
  -8   6   6        7.52        7.99      1.07 o 
  -7   6   6       34.80       35.98      1.83 o 
  -6   6   6      440.62      445.21     18.81 o 
  -5   6   6      108.70      120.06      5.36 o 
  -4   6   6       11.67       11.08      0.92 o 
  -3   6   6       55.27       52.75      2.19 o 
  -2   6   6        5.77        8.57      0.93 o 
  -1   6   6       41.68       48.20      1.61 o 
   0   6   6      295.71      303.31      8.27 o 
   1   6   6        3.36        2.88      0.30 o 
   2   6   6      137.34      151.15      4.65 o 
   3   6   6        0.01        0.30      0.21 o 
   4   6   6       45.23       47.95      2.44 o 
   5   6   6        3.83        3.11      0.47 o 
   6   6   6       77.89       76.45      2.86 o 
   7   6   6       59.38       53.16      2.04 o 
   8   6   6        7.66        6.88      0.54 o 
  -9   7   6       18.57       15.99      1.32 o 
  -8   7   6       16.16       15.32      1.37 o 
  -7   7   6       18.09       15.22      0.96 o 
  -6   7   6      175.89      172.07      7.47 o 
  -5   7   6      269.51      259.50     11.11 o 
  -4   7   6        0.05        0.44      0.32 o 
  -3   7   6        2.49        1.92      0.46 o 
  -2   7   6       16.38       14.92      0.70 o 
  -1   7   6       90.49      105.31      3.78 o 
   0   7   6       98.71      103.43      3.25 o 
   1   7   6      188.34      221.48      6.73 o 
   2   7   6       83.06       89.39      2.86 o 
   3   7   6       53.48       56.03      2.18 o 
   4   7   6       12.99       12.58      1.14 o 
   5   7   6       38.72       38.87      1.60 o 
   6   7   6        8.75        8.52      0.57 o 
   7   7   6       21.38       22.74      1.10 o 
  -8   8   6        2.86        4.94      0.71 o 
  -7   8   6        0.08        0.63      0.27 o 
  -6   8   6        2.47        3.16      0.43 o 
  -5   8   6        1.83        0.62      0.30 o 
  -4   8   6        8.11       10.33      1.02 o 
  -3   8   6       18.25       16.43      2.06 o 
  -2   8   6       35.08       32.91      1.23 o 
  -1   8   6       78.86       75.01      2.82 o 
   0   8   6      101.36      114.96      4.16 o 
   1   8   6      298.07      298.30      8.97 o 
   2   8   6       65.46       73.87      2.77 o 
   3   8   6        3.32        3.20      0.38 o 
   4   8   6        4.53        5.44      0.47 o 
   5   8   6        6.81        6.91      0.52 o 
   6   8   6        0.54        0.06      0.28 o 
  -7   9   6       14.52       11.81      1.12 o 
  -6   9   6        1.65        1.29      0.30 o 
  -5   9   6       11.61       11.31      1.07 o 
  -4   9   6        5.86       10.19      0.81 o 
  -3   9   6        1.47        0.87      0.46 o 
  -2   9   6       24.70       29.37      1.27 o 
  -1   9   6      158.17      164.23      7.13 o 
   0   9   6        0.33       -0.23      0.28 o 
   1   9   6      180.91      196.32      8.46 o 
   2   9   6       97.89      102.32      3.70 o 
   3   9   6       12.67       13.14      0.74 o 
   4   9   6       33.18       35.23      1.44 o 
   5   9   6        0.44        0.30      0.38 o 
  -6  10   6        5.59        4.28      0.66 o 
  -5  10   6        8.43        8.72      0.67 o 
  -4  10   6        4.92        3.79      0.43 o 
  -3  10   6        5.40        3.69      0.49 o 
  -2  10   6        0.04        0.03      0.25 o 
  -1  10   6        2.86        4.92      0.54 o 
   0  10   6        1.99        2.05      0.39 o 
   1  10   6       19.03       20.88      1.20 o 
   2  10   6        8.86        5.84      0.50 o 
   3  10   6        0.41        0.56      0.46 o 
   4  10   6        0.00        0.05      0.41 o 
  -3  11   6        0.22       -0.10      0.36 o 
  -2  11   6        1.01        2.44      0.51 o 
  -1  11   6        3.66        2.66      0.43 o 
   0  11   6        3.67        3.44      0.43 o 
   1  11   6       10.04        9.02      0.68 o 
   2  11   6        8.18        9.22      1.37 o 
 -11   1   7        9.50        8.46      1.40 o 
 -10   1   7       49.18       56.38      2.75 o 
  -9   1   7        0.08        0.05      0.28 o 
  -8   1   7        1.87        1.81      0.43 o 
  -7   1   7       61.81       65.86      3.17 o 
  -6   1   7        7.22        7.40      1.53 o 
  -5   1   7        0.98        0.26      0.37 o 
  -4   1   7        1.12        1.25      0.29 o 
  -3   1   7      191.91      171.53      5.24 o 
  -2   1   7      463.91      419.86     12.49 o 
  -1   1   7      227.74      234.31      9.31 o 
   0   1   7      207.27      185.94     14.26 o 
   1   1   7       20.55       18.40      0.79 o 
   2   1   7      421.38      359.88      7.61 o 
   3   1   7       13.56       14.89      0.53 o 
   4   1   7      119.59      131.85      3.64 o 
   5   1   7       73.31       70.51      2.06 o 
   6   1   7      103.21      101.87      2.88 o 
   7   1   7       21.17       20.92      0.86 o 
   8   1   7        0.00       -0.06      0.17 o 
   9   1   7        7.43        8.23      0.43 o 
 -11   2   7       16.68       16.02      2.04 o 
 -10   2   7       36.13       35.72      1.99 o 
  -9   2   7        1.53        0.97      0.34 o 
  -8   2   7        3.00        2.88      0.50 o 
  -7   2   7      137.34      116.48     17.49 o 
  -6   2   7       73.58       76.43      3.01 o 
  -5   2   7       32.15       30.48      1.47 o 
  -4   2   7       59.82       78.94     11.86 o 
  -3   2   7        7.85        5.68      0.47 o 
  -2   2   7       61.70       55.62      2.17 o 
  -1   2   7       13.82       11.85      1.35 o 
   0   2   7      127.31      142.12      6.49 o 
   1   2   7        7.71        7.57      0.49 o 
   2   2   7        4.05        6.76      0.36 o 
   3   2   7      193.06      212.72      5.33 o 
   4   2   7      621.84      624.63     16.53 o 
   5   2   7        6.20        7.21      0.42 o 
   6   2   7       51.87       50.97      2.14 o 
   7   2   7        4.85        5.59      0.36 o 
   8   2   7        2.60        2.35      0.26 o 
   9   2   7       27.78       28.97      1.99 o 
 -11   3   7       25.67       21.84      1.73 o 
 -10   3   7       22.63       25.71      2.09 o 
  -9   3   7        0.08        0.18      0.30 o 
  -8   3   7       24.94       21.05      1.45 o 
  -7   3   7        0.79        1.78      0.56 o 
  -6   3   7       58.18       51.98      3.67 o 
  -5   3   7        7.82        8.63      0.62 o 
  -4   3   7       42.89       46.51      2.19 o 
  -3   3   7        0.43        1.04      0.41 o 
  -2   3   7        0.44        0.54      0.35 o 
  -1   3   7        8.45        8.90      0.62 o 
   0   3   7       74.75       70.73      2.39 o 
   1   3   7       31.22       26.11      0.91 o 
   2   3   7       35.12       36.53      1.21 o 
   3   3   7        2.39        5.40      0.35 o 
   4   3   7      611.28      666.09     19.74 o 
   5   3   7       31.69       27.61      2.14 o 
   6   3   7       34.39       32.36      2.12 o 
   7   3   7        2.59        3.11      0.28 o 
   8   3   7        2.66        2.48      0.25 o 
 -10   4   7        0.02        0.46      0.41 o 
  -9   4   7        0.44        0.10      0.41 o 
  -8   4   7       10.67       12.78      1.43 o 
  -7   4   7        8.70       10.95      1.27 o 
  -6   4   7        3.55        2.47      0.61 o 
  -5   4   7        7.70        5.90      0.54 o 
  -4   4   7        8.71        6.80      0.63 o 
  -3   4   7       11.74       12.92      0.78 o 
  -2   4   7       16.40       19.23      0.98 o 
  -1   4   7       10.57       10.56      0.69 o 
   0   4   7      265.55      238.39      7.34 o 
   1   4   7        8.48        9.08      0.55 o 
   2   4   7       10.48       11.12      0.56 o 
   3   4   7       55.09       57.10      1.71 o 
   4   4   7        1.75        2.34      0.29 o 
   5   4   7        0.31        0.22      0.23 o 
   6   4   7       21.99       22.71      1.06 o 
   7   4   7        0.70        0.67      0.24 o 
   8   4   7        1.57        1.18      0.24 o 
 -10   5   7        2.02        1.48      0.56 o 
  -9   5   7        0.01        0.71      0.46 o 
  -8   5   7        3.11        3.05      0.76 o 
  -7   5   7       23.18       22.66      1.99 o 
  -6   5   7      152.94      149.67      7.05 o 
  -5   5   7        5.58        4.69      0.84 o 
  -4   5   7        2.40        4.64      0.79 o 
  -3   5   7       69.57       75.86      2.97 o 
  -2   5   7       53.53       50.21      2.08 o 
  -1   5   7       29.82       33.27      1.71 o 
   0   5   7      810.40      826.85     21.96 o 
   1   5   7      125.04      128.44      4.34 o 
   2   5   7        1.72        1.09      0.27 o 
   3   5   7       24.58       21.80      1.40 o 
   4   5   7        2.81        2.13      0.33 o 
   5   5   7       31.68       30.27      1.73 o 
   6   5   7        2.43        1.46      0.29 o 
   7   5   7        7.61        7.40      0.52 o 
   8   5   7        0.01        0.20      0.24 o 
  -9   6   7        4.41        5.04      0.81 o 
  -8   6   7        8.02        8.25      1.12 o 
  -7   6   7       16.73       17.36      1.68 o 
  -6   6   7      237.51      234.98     11.12 o 
  -5   6   7       68.99       46.13      3.16 o 
  -4   6   7        9.82        9.99      0.92 o 
  -3   6   7       63.17       58.09      6.67 o 
  -2   6   7       10.15       10.44      0.65 o 
  -1   6   7      433.07      476.04     16.38 o 
   0   6   7      857.05      883.71     26.13 o 
   1   6   7       11.01       12.32      0.62 o 
   2   6   7       21.98       19.83      0.99 o 
   3   6   7       22.73       23.40      1.40 o 
   4   6   7        0.29        1.55      0.29 o 
   5   6   7       11.91       12.70      0.72 o 
   6   6   7        2.00        2.37      0.31 o 
   7   6   7        0.00        0.32      0.20 o 
  -9   7   7        8.78        8.10      0.92 o 
  -8   7   7       52.19       41.18      2.49 o 
  -7   7   7        1.48        1.43      0.51 o 
  -6   7   7       33.87       30.04      1.58 o 
  -5   7   7       32.38       25.70      1.43 o 
  -4   7   7       53.51       48.34      4.43 o 
  -3   7   7       11.93       11.83      1.07 o 
  -2   7   7      139.17      134.29      4.83 o 
  -1   7   7       68.21       70.09      2.30 o 
   0   7   7      121.20      142.13      4.42 o 
   1   7   7        0.06        0.42      0.26 o 
   2   7   7       12.94       12.52      0.77 o 
   3   7   7        0.30        0.37      0.26 o 
   4   7   7       22.16       23.61      1.09 o 
   5   7   7      122.18      119.40      4.30 o 
   6   7   7       30.93       29.66      1.22 o 
  -8   8   7       96.46       90.17      5.60 o 
  -7   8   7       49.69       40.07      2.75 o 
  -6   8   7       35.07       30.14      1.71 o 
  -5   8   7       19.34       16.25      0.99 o 
  -4   8   7       24.95       25.78      1.16 o 
  -3   8   7        3.88        5.08      0.47 o 
  -2   8   7       10.79        9.92      0.66 o 
  -1   8   7      162.25      165.58      5.89 o 
   0   8   7       49.55       49.80      1.97 o 
   1   8   7        2.48        3.92      0.37 o 
   2   8   7        2.15        2.68      0.35 o 
   3   8   7        2.61        3.57      0.39 o 
   4   8   7        2.45        2.96      0.35 o 
   5   8   7        1.38        1.90      0.29 o 
  -7   9   7       41.12       35.84      2.44 o 
  -6   9   7       10.53        7.55      0.57 o 
  -5   9   7       14.76       14.15      0.86 o 
  -4   9   7        1.73        1.83      0.34 o 
  -3   9   7       19.13       20.48      1.17 o 
  -2   9   7        0.44        0.66      0.41 o 
  -1   9   7        3.20        3.81      0.49 o 
   0   9   7        0.78        1.08      0.35 o 
   1   9   7        3.95        5.49      0.64 o 
   2   9   7        6.22        6.69      0.61 o 
   3   9   7       19.97       18.83      0.88 o 
   4   9   7        7.31        7.35      0.49 o 
  -5  10   7        3.81        2.35      0.32 o 
  -4  10   7        9.47        8.98      0.94 o 
  -3  10   7        0.54        1.22      0.41 o 
  -2  10   7       39.99       43.12      2.90 o 
  -1  10   7        1.83        2.49      0.56 o 
   0  10   7       46.74       50.00      2.36 o 
   1  10   7       22.81       22.96      0.99 o 
   2  10   7        3.40        3.64      0.56 o 
 -11   0   8        8.67        9.06      1.02 o 
 -10   0   8        2.02        2.75      0.61 o 
  -9   0   8        0.01        0.25      0.41 o 
  -8   0   8      255.48      286.94     17.46 o 
  -7   0   8      111.55      129.06      8.20 o 
  -6   0   8       89.63       99.23      6.47 o 
  -5   0   8        8.36        8.91      1.12 o 
  -4   0   8       85.20       85.84      5.55 o 
  -3   0   8       36.82       32.58      2.44 o 
  -2   0   8      152.32      169.23     10.39 o 
  -1   0   8     1890.27     1892.28    111.40 o 
   0   0   8      346.15      338.32     20.26 o 
   1   0   8      122.44      115.37      7.23 o 
   2   0   8      162.97      166.23      5.06 o 
   3   0   8       29.71       28.88      1.22 o 
   4   0   8       12.65       16.19      0.83 o 
   5   0   8       15.67       11.26      0.86 o 
   6   0   8        6.31       10.23      0.80 o 
   7   0   8        6.97        8.04      0.65 o 
   8   0   8       16.07       14.88      0.86 o 
 -11   1   8        1.65        1.73      0.46 o 
 -10   1   8        3.18        2.68      0.43 o 
  -9   1   8        9.21       11.92      0.92 o 
  -8   1   8        7.18        6.53      0.72 o 
  -7   1   8      118.73      135.29      6.07 o 
  -6   1   8        0.95        2.03      0.45 o 
  -5   1   8       20.66       20.09      1.53 o 
  -4   1   8        8.61        8.94      0.74 o 
  -3   1   8        2.05        2.69      0.43 o 
  -2   1   8       61.61       51.18      2.65 o 
  -1   1   8       28.83       31.52      2.34 o 
   0   1   8        7.17        5.50      0.81 o 
   1   1   8       20.81       17.87      0.84 o 
   2   1   8        3.34        4.51      0.31 o 
   3   1   8       89.73       92.76      2.39 o 
   4   1   8        0.71        1.29      0.21 o 
   5   1   8       11.61        9.97      0.50 o 
   6   1   8       24.58       26.73      0.96 o 
   7   1   8        0.06        0.03      0.19 o 
   8   1   8        1.35        1.63      0.22 o 
 -11   2   8        5.31        4.89      0.71 o 
 -10   2   8        8.40        8.70      0.74 o 
  -9   2   8        3.22        4.26      0.66 o 
  -8   2   8       55.14       45.88      7.84 o 
  -7   2   8      156.10      142.79     19.68 o 
  -6   2   8        0.45        0.92      0.35 o 
  -5   2   8       52.57       54.63      3.82 o 
  -4   2   8        5.73        5.85      0.97 o 
  -3   2   8       18.40       22.19      1.22 o 
  -2   2   8        5.04        4.77      0.48 o 
  -1   2   8      413.72      409.51     17.24 o 
   0   2   8       73.20       83.96      5.45 o 
   1   2   8       73.84       76.64      3.49 o 
   2   2   8        6.11        7.39      0.41 o 
   3   2   8      232.30      259.33      6.99 o 
   4   2   8      304.74      339.18     10.18 o 
   5   2   8      181.21      172.46      5.31 o 
   6   2   8      128.75      133.55      3.69 o 
   7   2   8       12.43       11.81      0.51 o 
   8   2   8        0.80        0.93      0.27 o 
 -10   3   8        1.17        1.27      0.46 o 
  -9   3   8        1.76        2.24      0.61 o 
  -8   3   8        2.30        6.31      0.97 o 
  -7   3   8        2.07        1.53      0.56 o 
  -6   3   8       16.05       13.80      1.43 o 
  -5   3   8        5.60        6.72      1.02 o 
  -4   3   8        2.66        2.29      0.36 o 
  -3   3   8        0.02        0.26      0.63 o 
  -2   3   8       13.11       12.67      1.78 o 
  -1   3   8       90.01       85.95      3.87 o 
   0   3   8       67.54       68.98      7.13 o 
   1   3   8      168.09      180.20      7.91 o 
   2   3   8       22.78       20.44      0.73 o 
   3   3   8       20.83       20.59      0.76 o 
   4   3   8      190.38      211.26      6.43 o 
   5   3   8        2.52        1.58      0.26 o 
   6   3   8        1.01        0.91      0.23 o 
   7   3   8        0.82        0.42      0.22 o 
   8   3   8       15.70       13.19      1.17 o 
 -10   4   8        1.80        1.83      0.56 o 
  -9   4   8        3.15        1.83      0.56 o 
  -8   4   8        0.22        0.10      0.41 o 
  -7   4   8        1.44        1.27      0.51 o 
  -6   4   8        1.40        1.27      0.56 o 
  -5   4   8        3.14        3.43      0.45 o 
  -4   4   8        5.10        7.79      1.65 o 
  -3   4   8        0.01        0.23      0.26 o 
  -2   4   8      315.04      323.21     14.34 o 
  -1   4   8        0.14        1.03      0.31 o 
   0   4   8      235.47      235.23      7.84 o 
   1   4   8       99.27       98.23      3.61 o 
   2   4   8       15.35       12.46      1.09 o 
   3   4   8        2.65        2.04      0.40 o 
   4   4   8      356.90      317.88     15.22 o 
   5   4   8      158.75      155.73      5.55 o 
   6   4   8        0.08        0.16      0.23 o 
   7   4   8        6.25        6.60      0.47 o 
  -9   5   8        3.45        2.80      0.66 o 
  -8   5   8       10.19        9.42      1.22 o 
  -7   5   8        1.52        1.53      0.56 o 
  -6   5   8       11.81       13.25      0.90 o 
  -5   5   8        7.62        6.34      1.93 o 
  -4   5   8       26.76       16.55      1.37 o 
  -3   5   8        3.05        4.66      0.54 o 
  -2   5   8       91.85       90.28      4.12 o 
  -1   5   8      160.73      158.27      5.62 o 
   0   5   8       60.72       70.31      2.65 o 
   1   5   8        0.98        1.13      0.31 o 
   2   5   8       15.55       11.99      1.05 o 
   3   5   8      164.60      139.10      4.98 o 
   4   5   8       44.52       36.14      1.51 o 
   5   5   8       13.37       18.05      0.89 o 
   6   5   8        2.16        1.86      0.28 o 
   7   5   8        4.07        4.35      0.36 o 
  -9   6   8        6.10        6.34      0.56 o 
  -8   6   8        5.87        5.24      0.87 o 
  -7   6   8       26.68       25.41      2.09 o 
  -6   6   8        8.55        8.75      0.73 o 
  -5   6   8        5.46        3.45      1.27 o 
  -4   6   8       14.76       13.04      1.20 o 
  -3   6   8        0.00        0.30      0.38 o 
  -2   6   8        0.43        0.35      0.24 o 
  -1   6   8      270.64      298.91     10.40 o 
   0   6   8      109.67      107.67      3.41 o 
   1   6   8        4.87        4.20      0.44 o 
   2   6   8        5.17        5.32      0.42 o 
   3   6   8        0.37        0.62      0.24 o 
   4   6   8       34.43       32.07      1.36 o 
   5   6   8       13.02       11.64      0.65 o 
   6   6   8        1.87        4.12      0.36 o 
  -8   7   8      102.45       84.81      4.58 o 
  -7   7   8       48.40       49.13      2.85 o 
  -6   7   8        2.92        1.48      0.34 o 
  -5   7   8        5.63        5.56      0.56 o 
  -4   7   8        1.83        3.13      0.61 o 
  -3   7   8        0.83        1.30      0.43 o 
  -2   7   8       27.48       30.72      1.34 o 
  -1   7   8      177.97      176.33      6.25 o 
   0   7   8       15.29       15.90      0.74 o 
   1   7   8       45.30       52.33      2.09 o 
   2   7   8        7.85        7.06      0.47 o 
   3   7   8        0.04        0.41      0.24 o 
   4   7   8        4.64        4.64      0.40 o 
   5   7   8        9.53       10.83      0.62 o 
  -7   8   8       24.96       18.69      1.48 o 
  -6   8   8        7.16        5.13      0.48 o 
  -5   8   8       36.86       32.41      1.34 o 
  -4   8   8        8.27       10.23      0.62 o 
  -3   8   8       22.10       26.68      1.37 o 
  -2   8   8        0.11        0.13      0.27 o 
  -1   8   8        0.75        1.99      0.40 o 
   0   8   8        4.83        6.54      0.64 o 
   1   8   8        0.46        0.02      0.23 o 
   2   8   8        0.10        0.20      0.24 o 
   3   8   8        0.49        1.54      0.28 o 
   4   8   8       20.35       21.04      0.94 o 
  -5   9   8       36.49       35.02      1.67 o 
  -4   9   8        9.88       10.35      0.99 o 
  -3   9   8       17.78       19.45      1.53 o 
  -2   9   8        3.53        4.33      0.66 o 
  -1   9   8        2.11        1.93      0.51 o 
   0   9   8       10.44       10.23      1.02 o 
   1   9   8       11.88       10.12      0.73 o 
   2   9   8       10.72       12.79      0.80 o 
   3   9   8       51.74       48.91      2.27 o 
  -3  10   8       17.49       13.70      1.12 o 
  -2  10   8        2.17        1.27      0.41 o 
  -1  10   8        4.92        5.14      0.66 o 
   0  10   8        0.63       -0.05      0.36 o 
 -10   1   9        0.45        0.80      0.30 o 
  -9   1   9        8.05       11.79      1.22 o 
  -8   1   9       12.85       13.47      1.17 o 
  -7   1   9        9.44        9.52      0.88 o 
  -6   1   9       11.10       11.66      0.92 o 
  -5   1   9        6.50        6.62      0.72 o 
  -4   1   9        1.77        3.25      0.50 o 
  -3   1   9       42.24       41.17      2.37 o 
  -2   1   9      163.20      169.18     10.49 o 
  -1   1   9       58.76       55.95      3.82 o 
   0   1   9       11.58       13.58      0.95 o 
   1   1   9       72.60       75.14      2.78 o 
   2   1   9        8.46        7.33      0.45 o 
   3   1   9        3.18        6.27      0.43 o 
   4   1   9       32.09       33.52      1.23 o 
   5   1   9        2.64        2.28      0.29 o 
   6   1   9       11.63       12.10      0.60 o 
   7   1   9        1.52        1.08      0.24 o 
 -10   2   9        4.60        4.48      0.71 o 
  -9   2   9        8.14        8.25      1.07 o 
  -8   2   9       19.35       17.46      1.68 o 
  -7   2   9       28.76       31.21      2.49 o 
  -6   2   9        1.29        1.73      0.61 o 
  -5   2   9       18.40       21.28      1.93 o 
  -4   2   9        1.23        1.99      0.61 o 
  -3   2   9      124.42      140.01      8.81 o 
  -2   2   9        0.61        1.63      0.56 o 
  -1   2   9      104.76      111.19      7.08 o 
   0   2   9        9.68        9.83      1.12 o 
   1   2   9        3.16        3.10      0.36 o 
   2   2   9       94.95       93.99      2.67 o 
   3   2   9      349.98      344.10     10.30 o 
   4   2   9       38.26       38.61      1.38 o 
   5   2   9        0.05        0.23      0.26 o 
   6   2   9        4.95        5.64      0.39 o 
   7   2   9        4.36        3.83      0.41 o 
 -10   3   9        1.11        2.04      0.51 o 
  -9   3   9       16.78       19.09      1.68 o 
  -8   3   9        2.08        2.34      0.66 o 
  -7   3   9       11.32       10.90      1.32 o 
  -6   3   9        0.08        0.15      0.46 o 
  -5   3   9       93.83       68.78      4.73 o 
  -4   3   9        5.63        2.95      0.71 o 
  -3   3   9      464.02      476.35     20.09 o 
  -2   3   9     1127.30     1131.66     47.23 o 
  -1   3   9      127.10      129.39      5.69 o 
   0   3   9        3.11        3.41      0.71 o 
   1   3   9        0.42        0.59      0.23 o 
   2   3   9       59.73       62.95      2.09 o 
   3   3   9       12.11       16.91      0.69 o 
   4   3   9        1.65        0.83      0.23 o 
   5   3   9        0.68        0.93      0.23 o 
   6   3   9       17.69       17.72      0.84 o 
   7   3   9        1.80        2.19      0.56 o 
  -9   4   9       15.94       17.00      1.53 o 
  -8   4   9        1.37        1.73      0.56 o 
  -7   4   9       50.29       57.99      4.07 o 
  -6   4   9        0.79        0.71      0.51 o 
  -5   4   9       22.22       15.53      1.58 o 
  -4   4   9        0.10        0.14      0.24 o 
  -3   4   9       94.08       76.07      7.08 o 
  -2   4   9      200.50      162.35     24.77 o 
  -1   4   9       68.70       43.37      8.12 o 
   0   4   9        9.35        8.46      1.83 o 
   1   4   9       89.25       77.61      6.87 o 
   2   4   9      197.13      223.80      7.81 o 
   3   4   9        6.01        5.51      0.66 o 
   4   4   9       12.07       11.33      0.89 o 
   5   4   9       12.63       11.08      0.65 o 
   6   4   9        1.60        2.10      0.30 o 
  -9   5   9        0.13        0.31      0.41 o 
  -8   5   9        8.22        7.69      1.07 o 
  -7   5   9       60.38       58.14      4.02 o 
  -6   5   9        1.03        0.25      0.41 o 
  -5   5   9        0.00        0.09      0.24 o 
  -4   5   9        0.64        0.36      0.25 o 
  -3   5   9      128.50      111.35     11.56 o 
  -2   5   9      288.57      253.47     14.26 o 
  -1   5   9       22.84       22.68      1.05 o 
   0   5   9        0.75        0.97      0.32 o 
   1   5   9        1.41        1.84      0.32 o 
   2   5   9       73.16       75.14      3.56 o 
   3   5   9       23.84       26.77      1.18 o 
   4   5   9       14.57       14.57      0.77 o 
   5   5   9        0.05        0.12      0.21 o 
   6   5   9        2.87        2.26      0.28 o 
  -8   6   9       13.70       11.71      1.17 o 
  -7   6   9       19.06       20.01      1.73 o 
  -6   6   9        0.65        1.37      0.56 o 
  -5   6   9        3.82        4.06      0.49 o 
  -4   6   9        5.19        4.82      1.22 o 
  -3   6   9       99.08       95.13      3.85 o 
  -2   6   9        2.92        2.47      0.33 o 
  -1   6   9        0.13        0.03      0.22 o 
   0   6   9        0.23        1.35      0.51 o 
   1   6   9        1.61        1.10      0.37 o 
   2   6   9       46.46       49.35      1.69 o 
   3   6   9        9.85        9.85      0.65 o 
   4   6   9        4.27        5.33      0.43 o 
   5   6   9        0.75        0.27      0.22 o 
  -7   7   9       21.75       18.28      1.04 o 
  -6   7   9        0.78        0.92      0.30 o 
  -5   7   9       13.26       14.84      0.75 o 
  -4   7   9        2.91        2.61      0.33 o 
  -3   7   9       13.97       14.60      0.96 o 
  -2   7   9        5.30        6.27      0.49 o 
  -1   7   9        0.12       -0.02      0.22 o 
   0   7   9        3.06        2.78      0.36 o 
   1   7   9       40.81       40.87      1.65 o 
   2   7   9       19.98       20.17      0.95 o 
   3   7   9        8.51        8.72      0.57 o 
   4   7   9        9.19        8.27      0.53 o 
  -6   8   9        2.17        1.93      0.46 o 
  -5   8   9        0.31        0.69      0.22 o 
  -4   8   9        1.06        0.64      0.28 o 
  -3   8   9       21.21       20.64      1.17 o 
  -2   8   9       11.15       11.94      0.82 o 
  -1   8   9        4.64        5.68      0.89 o 
   0   8   9        1.05        1.23      0.29 o 
   1   8   9       10.06        9.39      0.68 o 
   2   8   9        1.72        2.08      0.30 o 
   3   8   9        0.48        0.34      0.24 o 
  -4   9   9       13.92        8.96      0.81 o 
  -3   9   9       18.69       13.64      1.07 o 
  -2   9   9        2.46        3.41      0.51 o 
  -1   9   9        2.46        1.87      0.59 o 
   0   9   9        0.63        0.20      0.31 o 
   1   9   9        0.23        0.51      0.31 o 
  -9   0  10        3.39        2.55      0.61 o 
  -8   0  10        4.27        3.21      0.71 o 
  -7   0  10        9.56       11.15      1.32 o 
  -6   0  10       11.23        9.57      1.27 o 
  -5   0  10        0.31        0.76      0.51 o 
  -4   0  10       40.48       41.54      3.05 o 
  -3   0  10        0.07        1.53      0.56 o 
  -2   0  10       12.80       11.35      1.27 o 
  -1   0  10        8.32        7.64      1.02 o 
   0   0  10        3.10        3.67      0.71 o 
   1   0  10       58.68       57.17      2.68 o 
   2   0  10       47.76       52.90      3.56 o 
   3   0  10      224.44      214.01      9.16 o 
   4   0  10       41.52       43.58      3.00 o 
   5   0  10       12.78       10.74      1.17 o 
   6   0  10       18.84       18.43      1.48 o 
  -9   1  10        0.80        0.82      0.38 o 
  -8   1  10        2.63        2.55      0.47 o 
  -7   1  10        0.68        0.54      0.38 o 
  -6   1  10       30.46       37.99      2.19 o 
  -5   1  10        4.89        4.79      0.63 o 
  -4   1  10       98.55      119.70      7.69 o 
  -3   1  10       54.81       60.84      4.23 o 
  -2   1  10       10.43       11.56      1.22 o 
  -1   1  10        0.92        0.61      0.51 o 
   0   1  10       31.09       31.67      2.39 o 
   1   1  10        3.96        3.99      0.39 o 
   2   1  10        4.59        3.58      0.39 o 
   3   1  10        0.09       -0.04      0.22 o 
   4   1  10       17.12       18.32      0.76 o 
   5   1  10        2.26        1.64      0.39 o 
   6   1  10        2.80        2.29      0.36 o 
  -9   2  10        0.00       -0.31      0.41 o 
  -8   2  10       19.20       19.75      1.73 o 
  -7   2  10        6.62       11.05      1.32 o 
  -6   2  10        7.22        6.11      1.02 o 
  -5   2  10        1.26        1.32      0.56 o 
  -4   2  10       13.74       14.26      1.48 o 
  -3   2  10       48.02       57.33      4.02 o 
  -2   2  10       45.36       56.92      3.97 o 
  -1   2  10        7.12        8.50      1.12 o 
   0   2  10       38.88       39.19      1.59 o 
   1   2  10       10.75       11.02      0.68 o 
   2   2  10      185.89      164.13      5.81 o 
   3   2  10      189.43      187.95      6.61 o 
   4   2  10        1.31        1.37      0.25 o 
   5   2  10        0.15        0.26      0.20 o 
  -9   3  10       73.08       75.20      4.89 o 
  -8   3  10       15.85       18.07      1.63 o 
  -7   3  10        1.67        2.44      0.66 o 
  -6   3  10        5.46        5.40      0.92 o 
  -5   3  10        1.13        1.48      0.61 o 
  -4   3  10       39.84       44.55      3.31 o 
  -3   3  10        0.03        0.36      0.51 o 
  -2   3  10      105.54      110.94      7.18 o 
  -1   3  10       16.64       15.78      1.58 o 
   0   3  10        2.28        2.95      0.68 o 
   1   3  10       20.76       26.46      1.19 o 
   2   3  10        8.64        7.60      0.87 o 
   3   3  10        0.88        0.58      0.25 o 
   4   3  10        5.10        5.47      0.45 o 
   5   3  10       11.83        9.84      0.58 o 
  -9   4  10        4.98        3.51      0.66 o 
  -8   4  10        0.09        0.41      0.41 o 
  -7   4  10        1.15        1.73      0.56 o 
  -6   4  10        1.76        1.68      0.56 o 
  -5   4  10       10.43       10.08      1.27 o 
  -4   4  10        0.87        0.31      0.41 o 
  -3   4  10      339.13      250.24     15.32 o 
  -2   4  10      117.53       75.15      5.04 o 
  -1   4  10        0.03        0.00      0.25 o 
   0   4  10        0.00       -0.21      0.21 o 
   1   4  10      243.42      250.97      8.77 o 
   2   4  10      321.26      329.56     11.41 o 
   3   4  10       65.77       67.46      2.53 o 
   4   4  10       11.83       12.41      0.69 o 
   5   4  10       19.21       17.21      0.80 o 
  -8   5  10        2.65        3.00      0.61 o 
  -7   5  10       15.00       15.27      1.43 o 
  -6   5  10        0.03       -0.05      0.41 o 
  -5   5  10        0.51        1.22      0.51 o 
  -4   5  10       55.49       57.63      4.02 o 
  -3   5  10       54.28       52.69      3.72 o 
  -2   5  10       60.18       62.76      2.38 o 
  -1   5  10       35.19       36.56      1.89 o 
   0   5  10        6.49        6.08      0.56 o 
   1   5  10       25.51       28.23      1.25 o 
   2   5  10      152.55      170.75      6.04 o 
   3   5  10       15.18       15.56      0.79 o 
   4   5  10        1.78        2.24      0.30 o 
  -7   6  10        9.95        9.47      1.07 o 
  -6   6  10        0.05       -0.36      0.36 o 
  -5   6  10        1.05        0.87      0.46 o 
  -4   6  10        7.83        8.00      0.79 o 
  -3   6  10        4.09        2.90      0.33 o 
  -2   6  10       17.72       15.92      1.20 o 
  -1   6  10        0.32       -0.05      0.24 o 
   0   6  10        0.18        0.19      0.23 o 
   1   6  10        4.96        6.37      0.51 o 
   2   6  10       65.57       72.06      3.28 o 
   3   6  10       19.03       19.37      1.00 o 
   4   6  10       14.57       13.11      1.15 o 
  -6   7  10        0.29        0.20      0.36 o 
  -5   7  10        1.48        1.63      0.34 o 
  -4   7  10        0.12       -0.05      0.36 o 
  -3   7  10        0.40        0.72      0.28 o 
  -2   7  10        0.10       -0.10      0.19 o 
  -1   7  10        0.07       -0.08      0.22 o 
   0   7  10       14.20       12.83      0.69 o 
   1   7  10       17.11       16.00      0.77 o 
   2   7  10       14.79       15.87      0.92 o 
   3   7  10       15.19       17.31      0.95 o 
  -3   8  10        7.74        9.01      0.71 o 
  -2   8  10        4.43        3.09      0.79 o 
  -1   8  10        6.27        5.83      0.54 o 
   0   8  10        2.41        2.59      0.38 o 
  -8   1  11        0.00        0.15      0.41 o 
  -7   1  11        0.22       -0.25      0.41 o 
  -6   1  11        5.23        7.03      1.02 o 
  -5   1  11       84.55       90.27      5.91 o 
  -4   1  11      398.86      443.86     26.63 o 
  -3   1  11       76.44       75.86      5.04 o 
  -2   1  11       47.58       45.77      3.26 o 
  -1   1  11        4.77        6.47      0.92 o 
   0   1  11        1.30        1.46      0.28 o 
   1   1  11       76.09       75.83      4.53 o 
   2   1  11        0.93        1.53      0.51 o 
   3   1  11       20.16       21.84      1.73 o 
  -8   2  11        0.45        0.10      0.41 o 
  -7   2  11        4.24        4.23      0.81 o 
  -6   2  11        0.69        0.92      0.51 o 
  -5   2  11       43.47       53.05      3.77 o 
  -4   2  11      345.71      408.93     24.64 o 
  -3   2  11       33.78       33.45      2.60 o 
  -2   2  11        0.08        0.10      0.46 o 
  -1   2  11        3.03        3.77      0.76 o 
   0   2  11       19.93       17.33      1.08 o 
   1   2  11       16.54       20.58      1.21 o 
   2   2  11       19.78       17.62      1.48 o 
   3   2  11        1.35        1.77      0.61 o 
   4   2  11        3.81        4.03      0.45 o 
  -8   3  11        0.67        1.27      0.46 o 
  -7   3  11        3.05        3.82      0.71 o 
  -6   3  11        4.09        5.45      0.92 o 
  -5   3  11      247.93      286.69     17.46 o 
  -4   3  11      134.11      146.63      9.22 o 
  -3   3  11        0.01        0.10      0.46 o 
  -2   3  11        1.97        2.70      0.71 o 
  -1   3  11       17.91       21.58      1.27 o 
   0   3  11       10.89       11.65      0.72 o 
   1   3  11       24.98       26.30      1.16 o 
   2   3  11       10.06        9.75      0.73 o 
   3   3  11        3.19        2.24      0.35 o 
   4   3  11        1.39        0.46      0.29 o 
  -7   4  11        1.50        2.49      0.56 o 
  -6   4  11        1.48        1.43      0.51 o 
  -5   4  11        0.69        1.37      0.51 o 
  -4   4  11        1.57        2.39      0.61 o 
  -3   4  11        0.04        0.20      0.46 o 
  -2   4  11        9.58        7.35      0.68 o 
  -1   4  11        0.08       -0.21      0.21 o 
   0   4  11        1.63        1.12      0.27 o 
   1   4  11       13.83       18.13      0.89 o 
   2   4  11       23.61       23.44      1.30 o 
   3   4  11        3.27        2.34      0.36 o 
  -7   5  11        3.35        3.97      0.66 o 
  -6   5  11        8.00        9.47      1.07 o 
  -5   5  11       56.39       56.41      3.82 o 
  -4   5  11       66.23       70.22      3.74 o 
  -3   5  11        0.03        0.03      0.24 o 
  -2   5  11        1.42        2.06      0.59 o 
  -1   5  11        0.09       -0.04      0.22 o 
   0   5  11        3.42        3.95      0.38 o 
   1   5  11        0.86        1.61      0.28 o 
   2   5  11       20.94       21.38      1.15 o 
   3   5  11        1.10        1.95      0.36 o 
  -6   6  11        0.04        0.15      0.36 o 
  -5   6  11        6.20        6.47      0.81 o 
  -4   6  11        1.04        0.31      0.29 o 
  -3   6  11        4.89        4.38      0.61 o 
  -2   6  11        3.98        4.74      0.56 o 
  -1   6  11       35.87       39.98      1.59 o 
   0   6  11       63.08       63.26      2.36 o 
   1   6  11       15.56       20.31      1.58 o 
   2   6  11        0.67        0.35      0.27 o 
  -4   7  11        9.66       10.03      1.02 o 
  -3   7  11        7.39       10.23      1.02 o 
  -2   7  11        0.09        0.10      0.25 o 
  -1   7  11        0.67        0.97      0.24 o 
   0   7  11       84.02       84.16      5.29 o 
  -1   0  12       39.09       38.95      2.70 o 
   0   0  12      422.25      402.77     23.98 o 
   1   0  12      144.79      110.84      6.87 o 
  -7   1  12        4.35        3.00      0.97 o 
  -6   1  12        0.50        0.46      0.46 o 
  -5   1  12       86.96       93.37      5.96 o 
  -4   1  12       24.03       22.40      1.83 o 
  -3   1  12        1.53        0.20      0.46 o 
  -2   1  12        0.62        0.31      0.51 o 
  -1   1  12        5.33        5.50      0.45 o 
   0   1  12       20.63       19.04      1.53 o 
   1   1  12        0.00        0.41      0.41 o 
   2   1  12        5.11        5.45      0.71 o 
  -7   2  12        0.01       -0.10      0.46 o 
  -6   2  12        2.68        3.77      0.71 o 
  -5   2  12       22.42       22.15      1.83 o 
  -4   2  12       74.91       79.58      5.19 o 
  -3   2  12       10.43        8.25      1.07 o 
  -2   2  12        0.21        1.06      0.30 o 
  -1   2  12        6.74        7.07      0.63 o 
   0   2  12       61.09       59.04      2.74 o 
   1   2  12       10.83       12.78      1.17 o 
   2   2  12       14.20       14.76      1.27 o 
  -6   3  12        0.02        0.61      0.41 o 
  -5   3  12       17.93       19.75      1.68 o 
  -4   3  12       15.81       18.12      1.58 o 
  -3   3  12        0.65        0.05      0.41 o 
  -2   3  12        0.95        0.68      0.28 o 
  -1   3  12        0.96        1.23      0.32 o 
   0   3  12        1.63        2.40      0.40 o 
   1   3  12        3.63        4.99      0.76 o 
   2   3  12        1.76        1.68      0.46 o 
  -6   4  12        6.58        4.58      0.71 o 
  -5   4  12       37.53       33.65      2.44 o 
  -4   4  12       14.30       14.43      0.89 o 
  -3   4  12        1.66        2.22      0.35 o 
  -2   4  12       10.24       10.96      0.75 o 
  -1   4  12        6.54        5.20      0.54 o 
   0   4  12        9.70       11.12      0.77 o 
   1   4  12        4.51        3.36      0.56 o 
  -5   5  12       14.95       14.56      1.27 o 
  -4   5  12        0.92        0.87      0.29 o 
  -3   5  12        0.19       -0.05      0.25 o 
  -2   5  12        5.12        5.49      0.52 o 
  -1   5  12       28.73       28.28      1.45 o 
   0   5  12       12.38       12.57      0.84 o 
  -2   6  12        1.51        1.53      0.56 o 
  -3   1  13       12.78       13.03      1.12 o 
  -2   1  13        6.52        5.45      0.64 o 
  -1   1  13        6.96        8.35      0.92 o 
  -4   2  13        0.04        0.15      0.31 o 
  -3   2  13        0.33        0.66      0.31 o 
  -2   2  13       27.47       26.54      2.47 o 
  -1   2  13       32.01       26.73      1.93 o 
  -3   3  13        2.62        2.09      0.46 o 
  -2   3  13        1.16        0.92      0.41 o 
  -1   3  13       16.30       14.71      1.22 o 
                                                 
